# Supplementary material for: De-regulation of gene expression and alternative splicing affects distinct cellular pathways in the aging hippocampus
Source: Front Cell Neurosci. 2014 Nov 13;8:373. doi: 10.3389/fncel.2014.00373 (PMC4230043; doi:10.3389/fncel.2014.00373)
Supplement: Supplementary file 4 [file Table1.XLSX]

## Sheet: All DEGs
Color key:				Gene also differentially spliced
				Genes with multiple significant probes
	Gene lists are sorted by decreasing fold-change for RNA-seq lists, Microarray lists are sorted alphabetically by MGI symbol
RNA-sequencing																Microarray
3M vs. >29M upregulated				3M vs. >29M downregulated				3M vs. 24M upregulated				3M vs. 24M downregulated				3M vs. >29M upregulated			3M vs. >29M downregulated
275 genes				48 genes				313 genes				164 genes				423 (373 genes)			330 probes (283 genes)
ENSEMBL-ID	MGI Symbol	log2 Fold Change	adjusted p-value [FDR]	ENSEMBL-ID	MGI Symbol	log2 Fold Change	adjusted p-value [FDR]	ENSEMBL-ID	MGI Symbol	log2 Fold Change	adjusted p-value [FDR]	ENSEMBL-ID	MGI Symbol	log2 Fold Change	adjusted p-value [FDR]	ENSEMBL-ID (if applicable)	MGI Symbol / Gene name	Genes with multiple significant probes	ENSEMBL-ID (if applicable)	MGI Symbol / Gene name	Genes with multiple significant probes
ENSMUSG00000073418	C4b	2.75686	6e-300	ENSMUSG00000041261	Car8	-0.510156	0.0417105	ENSMUSG00000023943	Sult1c1	2.40707	2.88e-28	ENSMUSG00000027400	Pdyn	-0.500858	0.0245673	ENSMUSG00000028589	1700012P22Rik	1700091H14Rik	NA	1110006E14Rik	Col20a1
ENSMUSG00000079293	Clec7a	2.67234	1.10419e-18	ENSMUSG00000027820	Mme	-0.524158	0.0499811	ENSMUSG00000068129	Cst7	2.35651	2.13e-14	ENSMUSG00000028364	Tnc	-0.502624	0.036476	ENSMUSG00000091707	1700016D02Rik	9530057J20Rik	ENSMUSG00000037971	1110032A03Rik	Copg2
ENSMUSG00000050063	Klk6	2.52441	7.34511e-28	ENSMUSG00000029086	Prom1	-0.527304	0.000156542	ENSMUSG00000079293	Clec7a	2.13599	1.08e-16	ENSMUSG00000029108	Pcdh7	-0.504779	0.00660074	ENSMUSG00000079271	1700049E17Rik1	AA414992	ENSMUSG00000098318	RP23-45G16.5	Gabbr1
ENSMUSG00000030789	Itgax	2.39663	1.12391e-11	ENSMUSG00000010797	Wnt2	-0.53213	0.0472973	ENSMUSG00000073418	C4b	2.07249	2.73e-46	ENSMUSG00000032033	Barx2	-0.504865	0.0485435	ENSMUSG00000090462	1700091H14Rik	Apod	ENSMUSG00000029248	1700023E05Rik	Hspa4
ENSMUSG00000024164	C3	2.17641	2.8829e-35	ENSMUSG00000027669	Gnb4	-0.532686	3.69855e-06	ENSMUSG00000040170	Fmo2	2.06896	1.35e-21	ENSMUSG00000036913	Trim67	-0.505094	0.000435486	ENSMUSG00000037600	1810019J16Rik	BC061194	NA	2310005E17Rik	Masp2
ENSMUSG00000004707	Ly9	2.14543	1.97202e-08	ENSMUSG00000037892	Pcdh18	-0.53647	0.0424902	ENSMUSG00000025479	Cyp2e1	1.89657	1.19e-10	ENSMUSG00000086155	9430041J12Rik	-0.50583	0.0402057	ENSMUSG00000095620	2010005H15Rik	C1ra	ENSMUSG00000009114	2610028H24Rik	Mki67
ENSMUSG00000026822	Lcn2	1.99316	4.26307e-07	ENSMUSG00000036913	Trim67	-0.538813	0.0303832	ENSMUSG00000024164	C3	1.75763	2.01e-15	ENSMUSG00000052133	Sema5b	-0.505869	0.000103656	ENSMUSG00000041789	2700046A07Rik	C3	ENSMUSG00000020491	2810021J22Rik	Oscp1
ENSMUSG00000033355	Rtp4	1.91024	1.6733e-11	ENSMUSG00000083327	Vcp-rs	-0.555358	0.0386164	ENSMUSG00000037708	BC061194	1.74298	1.17e-23	ENSMUSG00000053164	Gpr21	-0.506079	0.0392346	NA	2700089I24Rik	Cd300lf	NA	4122401K19Rik	Sfmbt2
ENSMUSG00000001131	Timp1	1.89586	1.70193e-06	ENSMUSG00000025789	St8sia2	-0.556558	0.0106677	ENSMUSG00000050063	Klk6	1.72241	2.01e-07	ENSMUSG00000029149	Krtcap3	-0.508056	0.0241878	ENSMUSG00000075389	2810410L24Rik	Cd68	NA	4833421G17Rik	Tubb2b
ENSMUSG00000015340	Cybb	1.84557	1.17518e-06	ENSMUSG00000018589	Glra2	-0.560661	0.00745953	ENSMUSG00000030577	Cd22	1.69935	4.94e-08	ENSMUSG00000020423	Btg2	-0.508673	0.00232909	ENSMUSG00000073590	3222401L13Rik	Csf1	ENSMUSG00000097619	4833422M21Rik	Ube2c
ENSMUSG00000057596	Trim30d	1.84128	7.19366e-11	ENSMUSG00000042834	Nrep	-0.561839	6.29123e-06	ENSMUSG00000030789	Itgax	1.61103	8.3e-08	ENSMUSG00000042589	Cux2	-0.511238	0.00064515	NA	4930401C15Rik	Cxcr6	NA	4930452G13Rik	Zmynd19
ENSMUSG00000068129	Cst7	1.80945	7.27894e-06	ENSMUSG00000046321	Hs3st2	-0.564332	5.8609e-05	ENSMUSG00000004707	Ly9	1.60562	1.52e-06	ENSMUSG00000056708	Ier5	-0.512801	8.80943e-06	NA	4930529F21Rik	Cyp2e1	ENSMUSG00000050883	4930523C07Rik	Igh
ENSMUSG00000073409	H2-Q6	1.79701	7.05285e-07	ENSMUSG00000060594	Layn	-0.573448	0.0236786	ENSMUSG00000034855	Cxcl10	1.55505	1.09e-05	ENSMUSG00000045314	Sowahb	-0.513165	0.0362454	ENSMUSG00000081793	5730416F02Rik	Frem3	NA	4930563J15Rik
ENSMUSG00000030107	Usp18	1.69566	6.16079e-06	ENSMUSG00000082280	Gm7901	-0.580964	0.023835	ENSMUSG00000057596	Trim30d	1.47025	1.27e-14	ENSMUSG00000030123	Plxnd1	-0.513193	0.000871659	ENSMUSG00000054672	5830411N06Rik	Gfap	ENSMUSG00000086209	4933405E24Rik
ENSMUSG00000025479	Cyp2e1	1.67872	2.9118e-05	ENSMUSG00000025578	Cbx8	-0.601838	0.000812485	ENSMUSG00000066477	Gm16551	1.43426	8.3e-08	ENSMUSG00000036639	Nudt1	-0.513641	0.0289716	NA	A230001M10Rik	Gm4955	ENSMUSG00000049357	4933408B17Rik
ENSMUSG00000068699	Flnc	1.66773	7.32944e-26	ENSMUSG00000031210	Gpr165	-0.602708	0.000729094	ENSMUSG00000027376	Prom2	1.42975	3.19e-06	ENSMUSG00000007944	Ttc9b	-0.520047	0.000127142	ENSMUSG00000089633	A230009B12Rik	Gm5622	NA	5330439B14Rik
ENSMUSG00000041538	H2-Ob	1.65615	2.9118e-05	ENSMUSG00000071035	Gm5499	-0.654257	0.0255788	ENSMUSG00000076609	Igkc	1.42198	0.000127	ENSMUSG00000026463	Atp2b4	-0.521682	0.000199792	NA	A330015K06Rik	Gm8220	ENSMUSG00000025058	5430427O19Rik
ENSMUSG00000023943	Sult1c1	1.63995	2.84855e-05	ENSMUSG00000039385	Cdh6	-0.665569	0.000497462	ENSMUSG00000030921	Trim30a	1.33813	2.53e-11	ENSMUSG00000081058	Hist2h3c2	-0.52202	0.0490315	NA	A330049N07Rik	I830012O16Rik	NA	5430431A17Rik
ENSMUSG00000062593	Lilrb4	1.62069	9.65861e-05	ENSMUSG00000039328	Rnf122	-0.670722	0.00173486	ENSMUSG00000074896	Ifit3	1.31973	1.88e-07	ENSMUSG00000056854	Pou3f4	-0.522598	0.02293	ENSMUSG00000072109	A530040E14Rik	Ifi204	ENSMUSG00000073755	5730409E04Rik
ENSMUSG00000030577	Cd22	1.5796	0.00017216	ENSMUSG00000084416	Rpl10a-ps1	-0.678928	0.0139743	ENSMUSG00000023122	Sult1c2	1.30379	4.61e-06	ENSMUSG00000027875	Hmgcs2	-0.523409	0.015904	NA	A930026B05Rik	LOC101056136	ENSMUSG00000062470	5730577I03Rik
ENSMUSG00000060550	H2-Q7	1.56598	0.000108822	ENSMUSG00000046721	Rpl14-ps1	-0.72033	0.0333234	ENSMUSG00000033383	Rtp1	1.27853	0.000149	ENSMUSG00000030223	Ptpro	-0.524412	2.02793e-11	NA	AA414992	LOC666692	NA	5930433N17Rik
ENSMUSG00000079017	Ifi27l2a	1.54748	1.01159e-05	ENSMUSG00000024534	Sncaip	-0.728849	0.000493123	ENSMUSG00000062488	I830012O16Rik	1.27708	1.68e-06	ENSMUSG00000053004	Hrh1	-0.525488	0.000889243	ENSMUSG00000033213	AA467197	Lgals3bp	ENSMUSG00000098097	6530403H02Rik
ENSMUSG00000034459	Ifit1	1.54725	1.66479e-05	ENSMUSG00000025140	Pycr1	-0.747035	0.0496594	ENSMUSG00000002831	Plin4	1.25058	4.73e-11	ENSMUSG00000040972	Igsf21	-0.528299	0.000136807	ENSMUSG00000011148	Adssl1	Lilrb4	NA	6720407P12Rik
ENSMUSG00000037708	BC061194	1.54448	9.18425e-08	ENSMUSG00000043801	Oaz1-ps	-0.753575	0.0219681	ENSMUSG00000030107	Usp18	1.24794	0.000698	ENSMUSG00000042834	Nrep	-0.528485	6.6652e-05	ENSMUSG00000020473	Aebp1	Obox1	NA	7530428D23Rik
ENSMUSG00000040170	Fmo2	1.54346	1.65564e-05	ENSMUSG00000083899	Gm12346	-0.763692	0.0176066	ENSMUSG00000048489	8430408G22Rik	1.16403	0.000253	ENSMUSG00000031285	Dcx	-0.52945	7.41103e-05	ENSMUSG00000069833	Ahnak	Prss50	ENSMUSG00000097736	9530059O14Rik
ENSMUSG00000051965	Nanos2	1.48108	0.000309925	ENSMUSG00000093798	Gm8355	-0.777745	0.0177156	ENSMUSG00000069516	Lyz2	1.16207	6.11e-07	ENSMUSG00000030796	Tead2	-0.531054	0.0182289	ENSMUSG00000073490	AI607873	S100a4	NA	9630013A20Rik
ENSMUSG00000030921	Trim30a	1.47821	4.14707e-08	ENSMUSG00000057337	Chst3	-0.777772	0.0203578	ENSMUSG00000032690	Oas2	1.1299	0.00141	ENSMUSG00000022103	Gfra2	-0.531111	4.13782e-05	ENSMUSG00000021213	Akr1c13	Serpina1a	NA	A130077B15Rik
ENSMUSG00000074896	Ifit3	1.47544	4.98267e-08	ENSMUSG00000028172	Tacr3	-0.778178	0.0279642	ENSMUSG00000079017	Ifi27l2a	1.12464	0.00243	ENSMUSG00000026167	Wnt10a	-0.531803	0.0270728	ENSMUSG00000015134	Aldh1a3	Serpina1d	ENSMUSG00000097784	A430105J06Rik
ENSMUSG00000069516	Lyz2	1.45729	2.03269e-22	ENSMUSG00000068696	Gpr88	-0.778901	4.68346e-08	ENSMUSG00000002847	Pla1a	1.09365	3.01e-05	ENSMUSG00000050541	Adra1b	-0.532518	0.00732541	ENSMUSG00000020256	Aldh1l2	Slc44a1	NA	A630031M23Rik
ENSMUSG00000030745	Il21r	1.4368	5.30461e-07	ENSMUSG00000028364	Tnc	-0.782446	0.000749961	ENSMUSG00000074060	Fbxw15	1.07613	2.23e-06	ENSMUSG00000018634	Crhr1	-0.533121	0.000612131	ENSMUSG00000032807	Alox12b	Speer5-ps1	NA	A630073K07Rik
ENSMUSG00000079362	Gbp6	1.42063	1.58404e-06	ENSMUSG00000081051	Gm15427	-0.814862	0.00363191	ENSMUSG00000029826	Zc3hav1	1.06318	9.8e-35	ENSMUSG00000053198	Prx	-0.533442	0.0125257	ENSMUSG00000025701	Alox5	Srebf2	ENSMUSG00000086693	A730081D07Rik
ENSMUSG00000033880	Lgals3bp	1.41983	3.16739e-23	ENSMUSG00000097814	AC102484.1	-0.816676	0.00210148	ENSMUSG00000047735	Samd9l	1.0523	6.83e-11	ENSMUSG00000026683	Nuf2	-0.53363	0.00932527	ENSMUSG00000027460	Angpt4	Tnfaip2	NA	Igh
ENSMUSG00000015451	C4a	1.40972	4.07839e-05	ENSMUSG00000080776	Gm12174	-0.819359	0.0450593	ENSMUSG00000015340	Cybb	1.05019	0.00189	ENSMUSG00000034282	Evpl	-0.538728	0.000916462	ENSMUSG00000033544	Angptl1	Trdn	ENSMUSG00000053399	Adamts18
ENSMUSG00000029561	Oasl2	1.39968	2.43529e-09	ENSMUSG00000057068	Fam47e	-0.854147	0.0191968	ENSMUSG00000034459	Ifit1	1.04702	0.00632	ENSMUSG00000029335	Bmp3	-0.543726	0.012722	ENSMUSG00000036777	Anln	Trf	ENSMUSG00000078247	Airn
ENSMUSG00000063234	Gpr84	1.37309	4.16078e-05	ENSMUSG00000027750	Postn	-0.854289	0.0379345	ENSMUSG00000035352	Ccl12	1.02405	0.0032	ENSMUSG00000061186	Sfmbt2	-0.547474	0.00158486	ENSMUSG00000022548	Apod	Vmn1r168	ENSMUSG00000022016	Akap11
ENSMUSG00000046718	Bst2	1.3601	2.31786e-07	ENSMUSG00000069911	Fam196b	-0.857255	0.0414667	ENSMUSG00000004328	Hif3a	1.02129	7.3e-09	ENSMUSG00000045968	5830403L16Rik	-0.551547	0.0466972	ENSMUSG00000057346	Apol9a	Wipf1	ENSMUSG00000020790	Ankfy1
ENSMUSG00000025498	Irf7	1.35678	4.3988e-06	ENSMUSG00000079297	Gm2223	-0.879055	0.0296302	ENSMUSG00000049436	Upk1b	1.01365	2.5e-06	ENSMUSG00000047606	Ankrd34c	-0.552616	0.039225	ENSMUSG00000068246	Apol9b	Zc3hav1	ENSMUSG00000058589	Anks1b
ENSMUSG00000037686	Aspg	1.35407	3.44214e-08	ENSMUSG00000022041	Chrna2	-0.885005	0.0235221	ENSMUSG00000051242	Pcdhb9	1.01303	3.7e-35	ENSMUSG00000023067	Cdkn1a	-0.553289	0.0248189	ENSMUSG00000043157	Arl11		ENSMUSG00000035152	Ap2b1
ENSMUSG00000076609	Igkc	1.32823	0.00241361	ENSMUSG00000020090	Npffr1	-0.911764	0.0219681	ENSMUSG00000051599	Pcdhb2	1.00558	1.62e-14	ENSMUSG00000037279	Ovol2	-0.554754	0.0472579	ENSMUSG00000037686	Aspg		ENSMUSG00000062444	Ap3b2
ENSMUSG00000043157	Arl11	1.30784	0.00134568	ENSMUSG00000030110	Ret	-0.926147	0.0249428	ENSMUSG00000043013	Onecut1	1.00502	0.0016	ENSMUSG00000036181	Hist1h1c	-0.556026	0.0013272	ENSMUSG00000050961	AY358078		ENSMUSG00000071847	Apcdd1
ENSMUSG00000097507	AC114820.1	1.30521	0.00335951	ENSMUSG00000052229	Gpr17	-0.953759	2.47487e-22	ENSMUSG00000047996	Prrg1	0.990931	0.000406	ENSMUSG00000037995	Igsf9	-0.557099	0.0152578	ENSMUSG00000043740	B430306N03Rik		ENSMUSG00000042348	Arl15
ENSMUSG00000066477	Gm16551	1.3047	0.000824456	ENSMUSG00000095588	Gm12350	-1.00176	0.0294301	ENSMUSG00000041828	Abca8a	0.98649	1.88e-24	ENSMUSG00000019874	Fabp7	-0.558196	0.00016756	ENSMUSG00000026630	Batf3		ENSMUSG00000033952	Aspm
ENSMUSG00000040552	C3ar1	1.30254	3.77358e-05	ENSMUSG00000038135	Crygn	-1.00207	0.0352278	ENSMUSG00000037466	4930427A07Rik	0.986392	0.0143	ENSMUSG00000029868	Trpv6	-0.561911	0.00259483	ENSMUSG00000037708	BC061194		ENSMUSG00000034958	Atcay
ENSMUSG00000068246	Apol9b	1.30164	0.00273743	ENSMUSG00000020914	Top2a	-1.04997	0.017837	ENSMUSG00000021070	Bdkrb2	0.98463	0.00414	ENSMUSG00000012443	Kif11	-0.563333	0.0163377	ENSMUSG00000072145	BC061237		ENSMUSG00000031376	Atp2b3
ENSMUSG00000027995	Tlr2	1.29616	3.02772e-05	ENSMUSG00000068240	Gm11808	-1.06273	0.00977832	ENSMUSG00000043943	Naalad2	0.979039	9.57e-07	ENSMUSG00000027716	Trpc3	-0.563547	0.0289716	ENSMUSG00000071561	BC100530		ENSMUSG00000021460	Auh
ENSMUSG00000000682	Cd52	1.29593	8.67448e-05	ENSMUSG00000032446	Eomes	-1.21667	0.00890306	ENSMUSG00000021098	4930447C04Rik	0.977047	0.00248	ENSMUSG00000034402	Kcnh5	-0.56422	0.00016488	ENSMUSG00000053175	Bcl3		ENSMUSG00000025432	Avil
ENSMUSG00000074151	Nlrc5	1.26824	0.00106392	ENSMUSG00000024027	Glp1r	-1.51169	1.25684e-05	ENSMUSG00000095995	Gm24703	0.975947	0.0129	ENSMUSG00000038115	Ano2	-0.566272	0.00651126	ENSMUSG00000032556	Bfsp2		ENSMUSG00000097871	B230104I21Rik
ENSMUSG00000069874	Irgm2	1.25476	7.19366e-11	ENSMUSG00000035551	Igfbpl1	-2.02863	1.47998e-08	ENSMUSG00000038007	Acer2	0.96458	2.02e-05	ENSMUSG00000022096	Hr	-0.568365	0.00462548	ENSMUSG00000008999	Bmp7		NA	B930025P03Rik
ENSMUSG00000002831	Plin4	1.24583	1.11719e-06					ENSMUSG00000004231	Pax2	0.961947	0.0037	ENSMUSG00000027669	Gnb4	-0.573122	0.00895901	ENSMUSG00000046718	Bst2		NA	B930095M22Rik
ENSMUSG00000023122	Sult1c2	1.22342	1.91349e-07					ENSMUSG00000067780	Pi15	0.961723	3.02e-05	ENSMUSG00000002083	Bbc3	-0.573393	6.70683e-06	ENSMUSG00000052477	C130026I21Rik		ENSMUSG00000037593	BC030499
ENSMUSG00000049436	Upk1b	1.21363	0.000665088					ENSMUSG00000036594	H2-Aa	0.960983	0.00022	ENSMUSG00000027270	Lamp5	-0.578371	0.00529787	ENSMUSG00000036887	C1qa		ENSMUSG00000049658	Bdp1
ENSMUSG00000028268	Gbp3	1.20748	8.38907e-06					ENSMUSG00000029561	Oasl2	0.954364	0.000836	ENSMUSG00000041378	Cldn5	-0.58227	0.000196801	ENSMUSG00000036905	C1qb		NA	C230037L09
ENSMUSG00000004328	Hif3a	1.18036	0.00113805					ENSMUSG00000022548	Apod	0.952612	1.45e-18	ENSMUSG00000020599	Rgs9	-0.583698	0.0212804	ENSMUSG00000055172	C1ra		ENSMUSG00000040118	Cacna2d1
ENSMUSG00000062488	I830012O16Rik	1.16768	0.000190159					ENSMUSG00000048752	Prss50	0.935052	0.00514	ENSMUSG00000032172	Olfm2	-0.586037	2.72986e-05	ENSMUSG00000024371	C2		ENSMUSG00000020723	Cacng4
ENSMUSG00000029826	Zc3hav1	1.15335	5.92169e-15					ENSMUSG00000035004	Igsf6	0.930945	0.00321	ENSMUSG00000020649	Rrm2	-0.586211	0.0422345	ENSMUSG00000024164	C3		ENSMUSG00000028222	Calb1
ENSMUSG00000078945	Naip2	1.14961	0.000289322					ENSMUSG00000084616	Gm25047	0.927176	0.0132	ENSMUSG00000096753	Fam181a	-0.590423	0.0383839	ENSMUSG00000073418	C4b		ENSMUSG00000025577	Cbx2
ENSMUSG00000037411	Serpine1	1.14449	0.0044031					ENSMUSG00000025488	Cox8b	0.923916	0.000138	ENSMUSG00000038257	Glra3	-0.594826	0.0328739	ENSMUSG00000056737	Capg		ENSMUSG00000025578	Cbx8
ENSMUSG00000029816	Gpnmb	1.14075	1.34083e-06					ENSMUSG00000084911	Gm16185	0.922855	0.00122	ENSMUSG00000034295	Fhod3	-0.595664	0.00543943	ENSMUSG00000025888	Casp1		ENSMUSG00000070883	Ccdc173
ENSMUSG00000059887	Olfr1507	1.14063	0.0170027					ENSMUSG00000024210	Ip6k3	0.922282	0.00323	ENSMUSG00000018589	Glra2	-0.602672	1.7665e-05	ENSMUSG00000007655	Cav1		ENSMUSG00000028795	Ccdc28b
ENSMUSG00000052776	Oas1a	1.13972	0.0172194					ENSMUSG00000006179	Prss16	0.91661	0.00798	ENSMUSG00000025400	Tac2	-0.605328	0.00708126	ENSMUSG00000020676	Ccl11		ENSMUSG00000028637	Ccdc30
ENSMUSG00000092274	Neat1	1.13798	1.18581e-27					ENSMUSG00000068699	Flnc	0.915826	6.49e-14	ENSMUSG00000074480	Mex3a	-0.608911	0.000143785	ENSMUSG00000035352	Ccl12		ENSMUSG00000049305	Ccdc71
ENSMUSG00000050370	Ch25h	1.12926	0.0190082					ENSMUSG00000025270	Alas2	0.914625	0.021	ENSMUSG00000031210	Gpr165	-0.609177	0.00225426	ENSMUSG00000035385	Ccl2		ENSMUSG00000022665	Ccdc80
ENSMUSG00000022548	Apod	1.10991	4.68823e-22					ENSMUSG00000071068	Treml2	0.912223	0.00815	ENSMUSG00000083219	Gm11410	-0.619122	0.0478049	ENSMUSG00000018930	Ccl4		ENSMUSG00000041431	Ccnb1
ENSMUSG00000030787	Lyve1	1.10803	0.0170041					ENSMUSG00000038642	Ctss	0.91037	1.43e-21	ENSMUSG00000089762	Ier5l	-0.619258	0.00325862	ENSMUSG00000035373	Ccl7		ENSMUSG00000000184	Ccnd2
ENSMUSG00000034918	Cdhr2	1.10533	0.00932606					ENSMUSG00000063458	1700112E06Rik	0.910156	0.00486	ENSMUSG00000058152	Chsy3	-0.622281	2.34739e-05	ENSMUSG00000009185	Ccl8		ENSMUSG00000024286	Ccny
ENSMUSG00000030124	Lag3	1.09574	5.16681e-09					ENSMUSG00000033355	Rtp4	0.908443	0.000802	ENSMUSG00000023034	Nr4a1	-0.624863	0.0278922	ENSMUSG00000027863	Cd2		ENSMUSG00000079355	Ackr4
ENSMUSG00000026896	Ifih1	1.0907	3.84678e-07					ENSMUSG00000076617	Ighm	0.907526	8.65e-08	ENSMUSG00000025140	Pycr1	-0.625696	0.0225194	ENSMUSG00000062082	Cd200r4		ENSMUSG00000034652	Cd300a
ENSMUSG00000094840	A630081J09Rik	1.08898	2.40532e-07					ENSMUSG00000079507	H2-Q1	0.896182	0.0284	ENSMUSG00000059791	Nrm	-0.627537	0.0095571	ENSMUSG00000031494	Cd209a		ENSMUSG00000028873	Cdca8
ENSMUSG00000039013	Siglec5	1.08172	0.0221016					ENSMUSG00000071203	Naip5	0.893221	0.00134	ENSMUSG00000054855	Rnd1	-0.628031	0.00159104	ENSMUSG00000051906	Cd209f		ENSMUSG00000019942	Cdk1
ENSMUSG00000028965	Tnfrsf9	1.08153	0.0265732					ENSMUSG00000038147	Cd84	0.89164	9.21e-09	ENSMUSG00000086905	Gm13716	-0.629226	0.00337259	ENSMUSG00000047798	Cd300lf		ENSMUSG00000070777	Ceacam20
ENSMUSG00000037921	Ddx60	1.0791	0.00384389					ENSMUSG00000039899	Fgl2	0.889963	0.00274	ENSMUSG00000024190	Dusp1	-0.629922	0.0180362	ENSMUSG00000004609	Cd33		ENSMUSG00000028137	Celf3
ENSMUSG00000032268	Tmprss5	1.07544	0.00393926					ENSMUSG00000021390	Ogn	0.879488	8.91e-05	ENSMUSG00000044364	Tmem74b	-0.630948	0.00150657	ENSMUSG00000030798	Cd37		ENSMUSG00000001128	Cfp
ENSMUSG00000024066	Xdh	1.07391	2.5907e-13					ENSMUSG00000018927	Ccl6	0.874173	5.1e-05	ENSMUSG00000050105	Grrp1	-0.648303	0.0138458	ENSMUSG00000032094	Cd3d		ENSMUSG00000018474	Chd3
ENSMUSG00000018819	Lsp1	1.07037	3.42578e-05					ENSMUSG00000037921	Ddx60	0.870167	0.000644	ENSMUSG00000071341	Egr4	-0.64973	0.000674469	ENSMUSG00000018774	Cd68		ENSMUSG00000030157	Clec2d
ENSMUSG00000034579	Pla2g3	1.06931	2.38961e-05					ENSMUSG00000046718	Bst2	0.862783	0.00137	ENSMUSG00000097404	AC131692.1	-0.6532	0.0405139	ENSMUSG00000038147	Cd84		ENSMUSG00000030155	Clec2e
ENSMUSG00000042353	Frem3	1.06701	0.00153427					ENSMUSG00000033880	Lgals3bp	0.859508	5.99e-05	ENSMUSG00000049608	Gpr55	-0.655244	0.0352262	ENSMUSG00000053977	Cd8a		ENSMUSG00000022748	Cmss1
ENSMUSG00000003665	Has1	1.06027	0.0106677					ENSMUSG00000063804	Lin28b	0.848163	0.0111	ENSMUSG00000054146	Krt15	-0.656155	0.0449281	ENSMUSG00000047216	Cdh19		ENSMUSG00000028444	Cntfr
ENSMUSG00000069378	Prdm6	1.05552	0.0330588					ENSMUSG00000087182	Gm13334	0.843981	0.0138	ENSMUSG00000086119	Gm2415	-0.664168	0.0109241	ENSMUSG00000044303	Cdkn2a		ENSMUSG00000016356	Col20a1
ENSMUSG00000023918	Gpr115	1.05091	0.00095645					ENSMUSG00000063234	Gpr84	0.838324	0.0117	ENSMUSG00000044006	Cilp2	-0.66453	0.00924106	ENSMUSG00000014686	Ceacam16		ENSMUSG00000025650	Col7a1
ENSMUSG00000043013	Onecut1	1.05064	0.00225436					ENSMUSG00000022014	Epsti1	0.836368	0.00382	ENSMUSG00000010021	Kif19a	-0.665855	0.000178643	ENSMUSG00000023031	Cela1		ENSMUSG00000025607	Copg2
ENSMUSG00000026380	Tfcp2l1	1.0457	4.73364e-14					ENSMUSG00000034810	Scn7a	0.835594	3.88e-07	ENSMUSG00000087675	Gm11762	-0.666295	0.0416088	ENSMUSG00000030159	Clec1b		ENSMUSG00000026240	Cops7b
ENSMUSG00000027376	Prom2	1.04146	0.033769					ENSMUSG00000042190	Cmklr1	0.834328	1.48e-07	ENSMUSG00000026043	Col3a1	-0.671628	0.0330592	ENSMUSG00000030144	Clec4d		ENSMUSG00000025867	Cplx2
ENSMUSG00000070469	Adamtsl3	1.0372	0.00173486					ENSMUSG00000060586	H2-Eb1	0.83088	0.00763	ENSMUSG00000097971	RP23-81C12.1	-0.671773	0.00894243	ENSMUSG00000079293	Clec7a		ENSMUSG00000023968	Crip3
ENSMUSG00000022218	Tgm1	1.03345	0.0397538					ENSMUSG00000026303	Mlph	0.829018	4.03e-06	ENSMUSG00000032511	Scn5a	-0.671785	0.012321	ENSMUSG00000022483	Col2a1		ENSMUSG00000032384	Csnk1g1
ENSMUSG00000057246	BC051142	1.01345	0.0161771					ENSMUSG00000024810	Il33	0.821249	1.41e-23	ENSMUSG00000046321	Hs3st2	-0.680059	0.002711	ENSMUSG00000025488	Cox8b		ENSMUSG00000056763	Cspp1
ENSMUSG00000000290	Itgb2	1.01109	3.29154e-09					ENSMUSG00000086509	Nkx2-2as	0.820252	0.0105	ENSMUSG00000032323	Cyp11a1	-0.680534	0.00355006	ENSMUSG00000003617	Cp		ENSMUSG00000027797	Dclk1
ENSMUSG00000073489	Ifi204	1.00718	0.0473189					ENSMUSG00000091509	Gm17066	0.813779	0.00249	ENSMUSG00000038331	Satb2	-0.681053	3.85733e-05	ENSMUSG00000014599	Csf1		ENSMUSG00000026648	Dclre1c
ENSMUSG00000045876	Pcdhb8	1.00704	0.000623518					ENSMUSG00000048368	Omd	0.811435	0.0344	ENSMUSG00000044505	Lingo4	-0.681289	0.0300516	ENSMUSG00000071713	Csf2rb		ENSMUSG00000062393	Dgkk
ENSMUSG00000040296	Ddx58	0.997638	7.05285e-07					ENSMUSG00000033777	Tlr13	0.806425	6.38e-05	ENSMUSG00000052837	Junb	-0.681388	0.000869176	ENSMUSG00000062783	Csprs		ENSMUSG00000056752	Dnah9
ENSMUSG00000043943	Naalad2	0.993224	0.0197472					ENSMUSG00000097340	CR293526.1	0.802488	0.000805	ENSMUSG00000024027	Glp1r	-0.689182	0.0308763	ENSMUSG00000068129	Cst7		ENSMUSG00000024136	Dnase1l2
ENSMUSG00000026548	Slamf9	0.990033	0.0110469					ENSMUSG00000046805	Mpeg1	0.797762	3.65e-24	ENSMUSG00000057337	Chst3	-0.692488	9.58711e-06	ENSMUSG00000004552	Ctse		ENSMUSG00000003812	Dnase2a
ENSMUSG00000048215	A630023P12Rik	0.988769	0.0386578					ENSMUSG00000034923	Ly6g6f	0.79546	0.0199	ENSMUSG00000020914	Top2a	-0.693131	0.0102456	ENSMUSG00000038642	Ctss		ENSMUSG00000035711	Dok3
ENSMUSG00000029371	Cxcl5	0.985369	0.0205424					ENSMUSG00000078945	Naip2	0.785173	0.000843	ENSMUSG00000036198	Arhgap36	-0.699682	0.0104068	ENSMUSG00000052336	Cx3cr1		ENSMUSG00000033554	Dph5
ENSMUSG00000037405	Icam1	0.979185	0.000585686					ENSMUSG00000069919	Hba-a1	0.784213	0.0495	ENSMUSG00000021647	Cartpt	-0.701186	0.0258873	ENSMUSG00000034855	Cxcl10		ENSMUSG00000061576	Dpp6
ENSMUSG00000044626	Liph	0.978809	0.0268444					ENSMUSG00000022146	Osmr	0.782709	1.21e-09	ENSMUSG00000039349	C130074G19Rik	-0.702515	0.0168192	ENSMUSG00000023078	Cxcl13		ENSMUSG00000020648	Dus4l
ENSMUSG00000076617	Ighm	0.974402	0.0205041					ENSMUSG00000025498	Irf7	0.781888	0.0167	ENSMUSG00000037169	Mycn	-0.703217	2.51836e-09	ENSMUSG00000048521	Cxcr6		ENSMUSG00000020888	Dvl2
ENSMUSG00000038224	Serpinf2	0.972045	0.0254632					ENSMUSG00000001020	S100a4	0.779325	0.00401	ENSMUSG00000096221	1500002C15Rik	-0.70394	0.00232349	ENSMUSG00000006519	Cyba		ENSMUSG00000020483	Dynll2
ENSMUSG00000020641	Rsad2	0.965405	0.0499811					ENSMUSG00000027399	Il1a	0.776226	0.024	ENSMUSG00000053399	Adamts18	-0.710581	0.0149877	ENSMUSG00000024365	Cyp21a1		ENSMUSG00000055657	E030030I06Rik
ENSMUSG00000082286	Pisd-ps1	0.965176	2.75838e-13					ENSMUSG00000051678	Pcdhb6	0.775225	0.000472	ENSMUSG00000041460	Cacna2d4	-0.712487	0.0294914	ENSMUSG00000026170	Cyp27a1		NA	E130101M22
ENSMUSG00000053113	Socs3	0.960405	0.00476115					ENSMUSG00000044726	BC030476	0.774253	0.00632	ENSMUSG00000021219	Rgs6	-0.715053	0.000401694	ENSMUSG00000025479	Cyp2e1		ENSMUSG00000027524	Edn3
ENSMUSG00000020143	Dock2	0.958338	2.21148e-05					ENSMUSG00000031995	St14	0.770444	0.0189	ENSMUSG00000011305	Plin5	-0.716323	0.0126675	ENSMUSG00000028713	Cyp4b1		ENSMUSG00000036698	Ago2
ENSMUSG00000001119	Col6a1	0.955664	0.000582988					ENSMUSG00000092274	Neat1	0.769534	1.32e-06	ENSMUSG00000029333	Rasgef1b	-0.725298	0.00025095	ENSMUSG00000073478	D730003I15Rik		ENSMUSG00000027236	Eif3j1
ENSMUSG00000074060	Fbxw15	0.953104	0.000643115					ENSMUSG00000047759	Hs3st3a1	0.76929	0.0137	ENSMUSG00000025577	Cbx2	-0.730047	0.000573166	ENSMUSG00000017734	Dbndd2		ENSMUSG00000037174	Elf2
ENSMUSG00000074252	Gm10654	0.943833	0.0128048					ENSMUSG00000018920	Cxcl16	0.76767	0.00058	ENSMUSG00000085316	D330050G23Rik	-0.73006	0.00308223	ENSMUSG00000061313	Ddhd2		ENSMUSG00000004415	Col26a1
ENSMUSG00000063458	1700112E06Rik	0.941837	0.0309155					ENSMUSG00000032092	Mpzl2	0.765856	0.029	ENSMUSG00000062372	Otof	-0.731902	0.0202105	ENSMUSG00000040296	Ddx58		ENSMUSG00000030172	Erc1
ENSMUSG00000034422	Parp14	0.941067	0.00455994					ENSMUSG00000082361	Btc	0.765113	0.0138	ENSMUSG00000047507	Baiap3	-0.734307	0.00647476	ENSMUSG00000037921	Ddx60		ENSMUSG00000040857	Erf
ENSMUSG00000086844	B230206H07Rik	0.94017	0.000185975					ENSMUSG00000071083	Gm10311	0.762855	0.0481	ENSMUSG00000021469	Msx2	-0.735448	0.0394437	ENSMUSG00000044748	Defb1		ENSMUSG00000017802	Fam134c
ENSMUSG00000041515	Irf8	0.940149	4.19957e-08					ENSMUSG00000022575	Gsdmd	0.75682	0.00022	ENSMUSG00000082362	Gm5187	-0.735707	0.0400173	ENSMUSG00000020871	Dlx4		ENSMUSG00000039599	Fam149b
ENSMUSG00000026395	Ptprc	0.928157	0.000656059					ENSMUSG00000019936	Epyc	0.754846	0.000659	ENSMUSG00000039385	Cdh6	-0.736796	5.21963e-07	ENSMUSG00000033335	Dnm2		ENSMUSG00000073805	Fam196a
ENSMUSG00000027961	Lrrc39	0.927364	0.0416134					ENSMUSG00000060843	Ctnna3	0.753471	0.000707	ENSMUSG00000009092	Derl3	-0.738108	0.0139285	ENSMUSG00000044719	E230025N22Rik		ENSMUSG00000069911	Fam196b
ENSMUSG00000097267	AL603843.1	0.919828	0.00498023					ENSMUSG00000036446	Lum	0.753233	0.00091	ENSMUSG00000038135	Crygn	-0.739038	0.0284442	ENSMUSG00000059606	Ear5		ENSMUSG00000039187	Fanci
ENSMUSG00000035775	Krt20	0.918118	0.0252209					ENSMUSG00000031112	2610018G03Rik	0.751711	5.48e-05	ENSMUSG00000039714	Cplx3	-0.73927	0.0115651	ENSMUSG00000021367	Edn1		ENSMUSG00000006369	Fbln1
ENSMUSG00000086228	Gm514	0.917936	0.0188249					ENSMUSG00000038304	Cd160	0.749295	0.0336	ENSMUSG00000022097	Sftpc	-0.739382	0.0300348	ENSMUSG00000022468	Endou		ENSMUSG00000028086	Fbxw7
ENSMUSG00000038007	Acer2	0.912921	1.65858e-07					ENSMUSG00000093226	Gm25749	0.747054	0.0332	ENSMUSG00000063632	Sox11	-0.740573	0.000307438	ENSMUSG00000028434	Epb4.1l4b		ENSMUSG00000049122	Frmd3
ENSMUSG00000097588	RP23-32L5.4	0.911743	0.016162					ENSMUSG00000051455	Gm1564	0.746325	0.0296	ENSMUSG00000047904	Sstr2	-0.747129	2.93775e-05	ENSMUSG00000026383	Epb4.1l5		ENSMUSG00000021765	Fst
ENSMUSG00000071714	Csf2rb2	0.901637	0.0255512					ENSMUSG00000008845	Cd163	0.74427	0.00956	ENSMUSG00000084790	Gm15879	-0.750684	0.0185899	ENSMUSG00000021709	Erbb2ip		ENSMUSG00000024462	Gabbr1
ENSMUSG00000052142	Rasal3	0.900343	0.000852667					ENSMUSG00000097415	RP23-285C18.2	0.742599	0.0213	ENSMUSG00000060284	Sp7	-0.752174	0.00321147	ENSMUSG00000036552	Ermard		ENSMUSG00000023333	Gcm1
ENSMUSG00000015355	Cd48	0.898385	0.0476374					ENSMUSG00000022766	Serpind1	0.735855	0.00113	ENSMUSG00000030898	Cckbr	-0.757841	0.000355073	ENSMUSG00000026830	Ermn		ENSMUSG00000073558	Gm10536
ENSMUSG00000068758	Il3ra	0.89813	0.0455436					ENSMUSG00000037411	Serpine1	0.735544	0.0208	ENSMUSG00000025578	Cbx8	-0.760852	5.07235e-08	ENSMUSG00000021280	Exoc3l4		ENSMUSG00000085568	Gm14858
ENSMUSG00000022146	Osmr	0.895838	2.30488e-06					ENSMUSG00000012819	Cdh23	0.734024	0.000374	ENSMUSG00000053081	1700069B07Rik	-0.763067	0.00456591	ENSMUSG00000030630	Fah		ENSMUSG00000072934	Gm15070
ENSMUSG00000024659	Anxa1	0.893773	0.0139501					ENSMUSG00000040751	Lat2	0.728345	0.000224	ENSMUSG00000062393	Dgkk	-0.763539	0.0180628	ENSMUSG00000041930	Fam222a		ENSMUSG00000058934	Gm16176
ENSMUSG00000026303	Mlph	0.889344	0.000799592					ENSMUSG00000034457	Eda2r	0.727105	0.0347	ENSMUSG00000084898	Gm12371	-0.76981	0.0168125	ENSMUSG00000042377	Fam83g		ENSMUSG00000078117	Gm16485
ENSMUSG00000051599	Pcdhb2	0.888837	3.29154e-09					ENSMUSG00000039891	Txlnb	0.725146	9.03e-06	ENSMUSG00000046922	Gpr6	-0.772238	0.0356833	ENSMUSG00000021186	Fbln5		ENSMUSG00000096323	Gm20767
ENSMUSG00000071713	Csf2rb	0.883604	0.0234156					ENSMUSG00000038064	Cldn22	0.723943	0.00183	ENSMUSG00000021702	Thbs4	-0.775316	1.31485e-06	ENSMUSG00000026656	Fcgr2b		NA	Gm2483
ENSMUSG00000073411	H2-D1	0.883587	8.43231e-11					ENSMUSG00000029994	Anxa4	0.723261	1.61e-05	ENSMUSG00000024670	Cd6	-0.776092	0.0295961	ENSMUSG00000059498	Fcgr3		NA	Gm2545
ENSMUSG00000075437	Gm11681	0.877352	0.000643115					ENSMUSG00000022952	Runx1	0.723183	0.00342	ENSMUSG00000070490	Gm10293	-0.790505	0.0303727	ENSMUSG00000027356	Fermt1		NA	Gm2710
ENSMUSG00000032554	Trf	0.876178	7.61991e-12					ENSMUSG00000038550	Gm129	0.720618	2.33e-09	ENSMUSG00000020178	Adora2a	-0.799484	0.0475699	ENSMUSG00000048373	Fgfbp1		ENSMUSG00000091595	Gm3344
ENSMUSG00000026177	Slc11a1	0.873724	0.0189567					ENSMUSG00000025355	Mmp19	0.720157	0.00599	ENSMUSG00000020123	Avpr1a	-0.803336	0.036021	ENSMUSG00000005320	Fgfr4		ENSMUSG00000087235	Gm4750
ENSMUSG00000050335	Lgals3	0.870201	0.0232706					ENSMUSG00000045876	Pcdhb8	0.718903	2.35e-05	ENSMUSG00000085565	Gm15721	-0.806977	0.0116461	ENSMUSG00000068699	Flnc		ENSMUSG00000068879	Gm5773
ENSMUSG00000022901	Cd86	0.861972	0.00449093					ENSMUSG00000024610	Cd74	0.717536	0.0447	ENSMUSG00000027568	Ntsr1	-0.812525	5.81751e-07	NA	Flo11		NA	Gm5785
ENSMUSG00000040483	Xaf1	0.855017	0.000117262					ENSMUSG00000069892	9930111J21Rik2	0.716267	0.0152	ENSMUSG00000038418	Egr1	-0.828956	0.0022186	ENSMUSG00000042353	Frem3		NA	Gm5820
ENSMUSG00000035929	H2-Q4	0.852385	0.00209417					ENSMUSG00000060802	B2m	0.713304	8.16e-05	ENSMUSG00000079466	Prdm12	-0.831336	0.0452263	ENSMUSG00000037280	Galnt6		NA	Gm8479
ENSMUSG00000067212	H2-T23	0.850387	1.875e-08					ENSMUSG00000038732	Mboat1	0.711065	1.2e-05	ENSMUSG00000047773	Ankfn1	-0.838764	0.00722156	ENSMUSG00000025858	Get4		ENSMUSG00000023120	Gm853
ENSMUSG00000040253	Gbp7	0.850261	0.00195074					ENSMUSG00000029304	Spp1	0.710105	0.0317	ENSMUSG00000097182	AC163292.1	-0.84335	0.0397696	ENSMUSG00000020932	Gfap		ENSMUSG00000053861	Gm9925
ENSMUSG00000024610	Cd74	0.846211	3.26182e-07					ENSMUSG00000047878	A4galt	0.707946	0.00382	ENSMUSG00000076431	Sox4	-0.84417	7.74166e-08	ENSMUSG00000039264	Gimap3		ENSMUSG00000052229	Gpr17
ENSMUSG00000051242	Pcdhb9	0.834689	3.00539e-24					ENSMUSG00000024066	Xdh	0.705754	0.00632	ENSMUSG00000002289	Angptl4	-0.848687	0.00043866	ENSMUSG00000060956	Gm10092		ENSMUSG00000008734	Gprc5b
ENSMUSG00000021091	Serpina3n	0.83274	1.5114e-18					ENSMUSG00000055172	C1ra	0.703672	0.00121	ENSMUSG00000030110	Ret	-0.859985	2.01268e-05	ENSMUSG00000067698	Gm10220		ENSMUSG00000024459	H2-M5
ENSMUSG00000023992	Trem2	0.822119	8.18629e-11					ENSMUSG00000079491	H2-T10	0.700595	0.0433	ENSMUSG00000073164	2410018L13Rik	-0.870092	0.00468565	ENSMUSG00000073403	Gm10499		ENSMUSG00000035929	H2-Q4
ENSMUSG00000028270	Gbp2	0.820305	4.05649e-05					ENSMUSG00000062743	Zfp677	0.698395	0.0102	ENSMUSG00000048327	Ckap2l	-0.871445	0.0182503	ENSMUSG00000073738	Gm10567		ENSMUSG00000028778	Hcrtr1
ENSMUSG00000074340	Ovgp1	0.813695	0.00951917					ENSMUSG00000072845	Tmprss11a	0.695455	0.0285	ENSMUSG00000021032	Ngb	-0.88182	0.00144908	ENSMUSG00000074303	Gm10664		ENSMUSG00000031936	Hephl1
ENSMUSG00000058498	Rnf207	0.81357	0.00159727					ENSMUSG00000020467	Efemp1	0.694961	1.39e-07	ENSMUSG00000045903	Npas4	-0.885606	0.0182503	NA	Gm10725		ENSMUSG00000069301	Hist1h2ag
ENSMUSG00000031103	Elf4	0.811202	0.0400612					ENSMUSG00000020120	Plek	0.694663	8.3e-09	ENSMUSG00000023274	Cd4	-0.894069	0.0289716	NA	Gm10791		ENSMUSG00000069307	Hist1h2bq
ENSMUSG00000019232	Agxt2l1	0.80943	0.000824135					ENSMUSG00000082286	Pisd-ps1	0.694075	0.000909	ENSMUSG00000053560	Ier2	-0.909719	0.000916462	ENSMUSG00000090222	Gm16340		ENSMUSG00000060639	Hist1h4i
ENSMUSG00000038642	Ctss	0.807684	8.94492e-47					ENSMUSG00000030124	Lag3	0.691367	2.82e-08	ENSMUSG00000056972	Magel2	-0.920581	7.19215e-06	ENSMUSG00000091718	Gm16506		ENSMUSG00000081058	Hist2h3c2
ENSMUSG00000079547	H2-DMb1	0.803283	0.0187396					ENSMUSG00000059588	Calcrl	0.691062	2.53e-08	ENSMUSG00000022602	Arc	-0.924395	0.0108787	NA	Gm3161		ENSMUSG00000027875	Hmgcs2
ENSMUSG00000090272	Mndal	0.802608	0.0170226					ENSMUSG00000029915	Clec5a	0.690939	0.000458	ENSMUSG00000026247	Ecel1	-0.926383	0.0125257	NA	Gm3643		ENSMUSG00000031245	Hmgn5
ENSMUSG00000046805	Mpeg1	0.800232	4.20903e-23					ENSMUSG00000027078	Ube2l6	0.689913	0.00248	ENSMUSG00000021250	Fos	-0.949925	0.0186652	ENSMUSG00000092624	Gm3654		ENSMUSG00000063730	Hsd3b2
ENSMUSG00000036594	H2-Aa	0.797021	0.010329					ENSMUSG00000047216	Cdh19	0.687793	2.02e-06	ENSMUSG00000048721	Fndc9	-0.969921	3.18921e-06	ENSMUSG00000055942	Gm4745		ENSMUSG00000020361	Hspa4
ENSMUSG00000025270	Alas2	0.795321	0.00890234					ENSMUSG00000045498	Pcdhb3	0.686189	8.86e-09	ENSMUSG00000020905	Usp43	-0.973516	0.00380786	ENSMUSG00000037849	Gm4955		ENSMUSG00000020429	Igfbp1
ENSMUSG00000032596	Uba7	0.794696	0.000897251					ENSMUSG00000079547	H2-DMb1	0.682561	0.00389	ENSMUSG00000032338	Hcn4	-0.97834	2.49744e-05	ENSMUSG00000079244	Gm5622		ENSMUSG00000035551	Igfbpl1
ENSMUSG00000020932	Gfap	0.793479	1.95872e-67					ENSMUSG00000087103	Gm13344	0.680998	0.0367	ENSMUSG00000042607	Asb4	-0.986982	0.0117674	NA	Gm6521		ENSMUSG00000037995	Igsf9
ENSMUSG00000097877	AL714024.1	0.793276	0.00213938					ENSMUSG00000024371	C2	0.680927	0.0168	ENSMUSG00000052229	Gpr17	-1.00821	6.93455e-20	ENSMUSG00000091131	Gm7945		ENSMUSG00000041324	Inhba
ENSMUSG00000003283	Hck	0.78652	0.00594477					ENSMUSG00000050103	Agmo	0.677906	5.99e-09	ENSMUSG00000028871	Rspo1	-1.04345	0.00337259	ENSMUSG00000092148	Gm8005		ENSMUSG00000028894	Inpp5b
ENSMUSG00000030579	Tyrobp	0.778349	1.57201e-08					ENSMUSG00000098160	RP23-275E20.1	0.670313	0.0191	ENSMUSG00000078958	Atp6ap1l	-1.04427	0.00229433	ENSMUSG00000096446	Gm8104		ENSMUSG00000035578	Iqcg
ENSMUSG00000024300	Myo1f	0.775544	0.00105843					ENSMUSG00000081049	Rps24-ps3	0.668061	0.0299	ENSMUSG00000032572	Col6a4	-1.04545	0.000119551	ENSMUSG00000091725	Gm8220		ENSMUSG00000051243	Islr2
ENSMUSG00000032369	Plscr1	0.77362	0.0207271					ENSMUSG00000043157	Arl11	0.666005	0.0491	ENSMUSG00000047490	4932411E22Rik	-1.04845	0.000851417	ENSMUSG00000091569	Gm8232		ENSMUSG00000021767	Kat6b
ENSMUSG00000061232	H2-K1	0.772942	3.39951e-10					ENSMUSG00000021280	Exoc3l4	0.665937	0.0147	ENSMUSG00000030792	Dkkl1	-1.07874	0.0022186	ENSMUSG00000091122	Gm8247		ENSMUSG00000037610	Kcnmb2
ENSMUSG00000045672	Col27a1	0.771264	9.19636e-05					ENSMUSG00000087524	Gm14285	0.665883	0.0203	ENSMUSG00000054667	Irs4	-1.13578	0.00235539	ENSMUSG00000091605	Gm8256		NA	Kcnq1ot1
ENSMUSG00000056737	Capg	0.769639	0.00019452					ENSMUSG00000094707	A830019P07Rik	0.662591	0.0301	ENSMUSG00000098132	RASSF10	-1.18722	0.000443706	ENSMUSG00000090555	Gm8893		ENSMUSG00000016346	Kcnq2
ENSMUSG00000024338	Psmb8	0.765638	0.0088404					ENSMUSG00000063687	Pcdhb5	0.661138	3.39e-08	ENSMUSG00000044254	Pcsk9	-1.26343	0.000338358	ENSMUSG00000073402	Gm8909		ENSMUSG00000002778	Kdelr1
ENSMUSG00000040751	Lat2	0.763664	0.00855081					ENSMUSG00000026222	Sp100	0.660452	0.0061	ENSMUSG00000037868	Egr2	-1.30649	0.000768095	ENSMUSG00000090440	Gm9732		ENSMUSG00000030180	Kdm5a
ENSMUSG00000092341	Malat1	0.763447	0.0310957					ENSMUSG00000085105	Gm12758	0.658029	0.0151	ENSMUSG00000020374	Rasgef1c	-1.34924	4.18975e-05	ENSMUSG00000033219	Gm9758		ENSMUSG00000079553	Kifc1
ENSMUSG00000034810	Scn7a	0.763341	0.000101143					ENSMUSG00000020932	Gfap	0.657094	9.29e-25	ENSMUSG00000029005	Draxin	-1.67845	1.98794e-09	ENSMUSG00000089672	Gp49a		ENSMUSG00000029414	Kntc1
ENSMUSG00000038147	Cd84	0.761835	0.00268553					ENSMUSG00000022876	Samsn1	0.656079	0.00357	ENSMUSG00000035551	Igfbpl1	-1.70798	1.40112e-10	ENSMUSG00000029816	Gpnmb		ENSMUSG00000035606	Ky
ENSMUSG00000004894	Hapln2	0.76163	3.49763e-11					ENSMUSG00000058498	Rnf207	0.655696	0.0202					ENSMUSG00000063234	Gpr84		ENSMUSG00000022802	Lmln
ENSMUSG00000025492	Ifitm3	0.757537	0.00110461					ENSMUSG00000010461	Eya4	0.655353	0.000168					ENSMUSG00000042351	Grap2		ENSMUSG00000024590	Lmnb1
ENSMUSG00000016493	Cd46	0.756513	0.0433452					ENSMUSG00000029816	Gpnmb	0.654303	8.52e-13					ENSMUSG00000021095	Gsc		NA	LOC101055656
ENSMUSG00000072620	Slfn2	0.756078	0.0417105					ENSMUSG00000021091	Serpina3n	0.652973	1.39e-20					ENSMUSG00000030206	Gsg1		NA	LOC552873
ENSMUSG00000074802	Gas2l3	0.754452	0.0101797					ENSMUSG00000044067	Gpr22	0.652901	5.23e-08					ENSMUSG00000001665	Gstt3		NA	LOC553089
ENSMUSG00000018774	Cd68	0.744631	2.12085e-08					ENSMUSG00000037686	Aspg	0.652767	0.013					ENSMUSG00000016206	H2-M3		ENSMUSG00000075224	Lrrc55
ENSMUSG00000030798	Cd37	0.744121	0.00162226					ENSMUSG00000097098	AC207128.1	0.651531	0.011					ENSMUSG00000024334	H2-Oa		ENSMUSG00000039108	Lsm14b
ENSMUSG00000026728	Vim	0.743431	1.42581e-19					ENSMUSG00000070407	Hs3st3b1	0.651226	0.0175					ENSMUSG00000004894	Hapln2		ENSMUSG00000068205	Macrod2
ENSMUSG00000051678	Pcdhb6	0.743241	0.00216071					ENSMUSG00000086629	2810403D21Rik	0.648578	0.0412					ENSMUSG00000020399	Havcr2		ENSMUSG00000046942	Mageb16
ENSMUSG00000031389	Arhgap4	0.740463	0.0172796					ENSMUSG00000085334	Gm12940	0.647159	0.00742					ENSMUSG00000024986	Hhex		ENSMUSG00000047238	Mageh1
ENSMUSG00000046879	Irgm1	0.738326	0.00146218					ENSMUSG00000085181	Gm12709	0.646185	0.00385					ENSMUSG00000000628	Hk2		ENSMUSG00000026941	Mamdc4
ENSMUSG00000036867	Smad6	0.738059	0.0202878					ENSMUSG00000028602	Tnfrsf8	0.645224	0.0269					ENSMUSG00000024165	Hn1l		ENSMUSG00000040390	Map3k10
ENSMUSG00000023031	Cela1	0.737325	0.00531924					ENSMUSG00000023992	Trem2	0.644532	7.07e-11					ENSMUSG00000071001	Hrct1		ENSMUSG00000092035	Peg10
ENSMUSG00000024696	Lpxn	0.736968	0.0419982					ENSMUSG00000049493	Pls1	0.640322	3.8e-05					ENSMUSG00000047759	Hs3st3a1		ENSMUSG00000022269	March11
ENSMUSG00000053158	Fes	0.735879	0.0022023					ENSMUSG00000044811	AF251705	0.635238	0.00382					ENSMUSG00000064267	Hvcn1		ENSMUSG00000028979	Masp2
ENSMUSG00000045498	Pcdhb3	0.734378	2.3211e-05					ENSMUSG00000073427	Gm4924	0.634145	0.0491					ENSMUSG00000062488	I830012O16Rik		ENSMUSG00000059436	Max
ENSMUSG00000004266	Ptpn6	0.734015	0.00462746					ENSMUSG00000081113	Gm7308	0.633934	0.0187					ENSMUSG00000073489	Ifi204		ENSMUSG00000018160	Med1
ENSMUSG00000039304	Tnfsf10	0.73287	0.0203117					ENSMUSG00000097225	AC107641.1	0.632964	0.0359					ENSMUSG00000064215	Ifi27l1		ENSMUSG00000030291	Med21
ENSMUSG00000044811	AF251705	0.731163	0.00498023					ENSMUSG00000044583	Tlr7	0.62992	0.000149					ENSMUSG00000079017	Ifi27l2a		ENSMUSG00000070462	Mesdc1
ENSMUSG00000070327	Rnf213	0.730453	4.98267e-08					ENSMUSG00000078861	Zfp931	0.627538	0.0128					ENSMUSG00000010358	Ifi35		ENSMUSG00000074480	Mex3a
ENSMUSG00000084890	A830036E02Rik	0.726054	5.23895e-05					ENSMUSG00000028369	Svep1	0.625955	0.0109					ENSMUSG00000026896	Ifih1		ENSMUSG00000038244	Mical2
ENSMUSG00000026656	Fcgr2b	0.720772	0.00248163					ENSMUSG00000032344	Mb21d1	0.62564	0.0169					ENSMUSG00000034459	Ifit1		ENSMUSG00000022724	Mina
ENSMUSG00000001020	S100a4	0.719452	0.0332495					ENSMUSG00000015401	Tmem27	0.624932	0.0449					ENSMUSG00000074896	Ifit3		ENSMUSG00000097391	Mirg
ENSMUSG00000097225	AC107641.1	0.717069	0.0309155					ENSMUSG00000003418	St8sia6	0.623695	0.00144					ENSMUSG00000076617	Ighm		ENSMUSG00000031004	Mki67
ENSMUSG00000096727	Psmb9	0.705375	0.0367305					ENSMUSG00000031380	Figf	0.622234	0.0358					ENSMUSG00000076555	Igkv4-57-1		ENSMUSG00000018623	Mmp7
ENSMUSG00000025488	Cox8b	0.701647	0.0111768					ENSMUSG00000035208	Slfn8	0.621443	0.0359					ENSMUSG00000016524	Il19		ENSMUSG00000028709	Mob3c
ENSMUSG00000092981	Mir5125	0.701263	0.0082172					ENSMUSG00000031465	Angpt2	0.620841	0.00428					ENSMUSG00000027399	Il1a		ENSMUSG00000066415	Msl2
ENSMUSG00000058715	Fcer1g	0.695156	3.99262e-05					ENSMUSG00000024766	Lipo1	0.618567	0.00572					ENSMUSG00000024810	Il33		ENSMUSG00000037795	N4bp2
ENSMUSG00000034116	Vav1	0.693707	0.000396794					ENSMUSG00000026365	Cfh	0.617962	9.59e-06					ENSMUSG00000024210	Ip6k3		ENSMUSG00000044442	N6amt1
ENSMUSG00000022148	Fyb	0.691651	0.028039					ENSMUSG00000057143	Trim12c	0.616842	0.00103					ENSMUSG00000026638	Irf6		ENSMUSG00000039396	Neil3
ENSMUSG00000002325	Irf9	0.689411	0.000695054					ENSMUSG00000028885	Smpdl3b	0.616502	0.0122					ENSMUSG00000025498	Irf7		ENSMUSG00000055761	Nkain3
ENSMUSG00000018217	Pmp22	0.68888	9.75413e-16					ENSMUSG00000040552	C3ar1	0.616232	0.0201					ENSMUSG00000041515	Irf8		ENSMUSG00000033768	Nrxn2
ENSMUSG00000030681	Mvp	0.684159	0.000394476					ENSMUSG00000042759	Apobr	0.615684	0.0166					ENSMUSG00000031738	Irx6		ENSMUSG00000066392	Nrxn3
ENSMUSG00000036887	C1qa	0.682771	1.04947e-18					ENSMUSG00000020256	Aldh1l2	0.612509	1.57e-05					ENSMUSG00000030789	Itgax		ENSMUSG00000059146	Ntrk3
ENSMUSG00000001930	Vwf	0.677485	0.0234156					ENSMUSG00000086844	B230206H07Rik	0.611219	0.0417					ENSMUSG00000000708	Kat2b		ENSMUSG00000037857	Nufip2
ENSMUSG00000037321	Tap1	0.668157	0.000515925					ENSMUSG00000039005	Tlr4	0.610535	0.00453					ENSMUSG00000050063	Klk6		ENSMUSG00000075124	Olfr1182
ENSMUSG00000047735	Samd9l	0.666704	0.0031634					ENSMUSG00000026730	Pter	0.608805	0.000279					NA	Krt85		ENSMUSG00000094878	Olfr130
ENSMUSG00000055172	C1ra	0.66536	0.0414667					ENSMUSG00000009378	Slc16a12	0.607446	0.00735					ENSMUSG00000091212	Krtap11-1		ENSMUSG00000094488	Olfr393
ENSMUSG00000020120	Plek	0.662856	4.14707e-08					ENSMUSG00000030579	Tyrobp	0.607294	8.62e-09					ENSMUSG00000030124	Lag3		ENSMUSG00000060888	Olfr566
ENSMUSG00000023224	Serping1	0.660907	0.00213719					ENSMUSG00000036777	Anln	0.6062	3.07e-05					ENSMUSG00000055541	Lair1		ENSMUSG00000094380	Olfr904
ENSMUSG00000005087	Cd44	0.659542	0.00594477					ENSMUSG00000027555	Car13	0.60569	0.00295					ENSMUSG00000037295	Ldlrap1		ENSMUSG00000042616	Oscp1
ENSMUSG00000001025	S100a6	0.658205	4.98933e-07					ENSMUSG00000027199	Gatm	0.605524	1.4e-05					ENSMUSG00000033880	Lgals3bp		ENSMUSG00000020745	Pafah1b1
ENSMUSG00000028859	Csf3r	0.653361	4.94389e-05					ENSMUSG00000025492	Ifitm3	0.605383	0.0106					ENSMUSG00000062593	Lilrb4		ENSMUSG00000039913	Pak7
ENSMUSG00000047216	Cdh19	0.653152	0.00640772					ENSMUSG00000022123	Scel	0.605013	0.0181					ENSMUSG00000063804	Lin28b		ENSMUSG00000007440	Pcdha2
ENSMUSG00000045555	Mettl24	0.652937	0.0443866					ENSMUSG00000033082	Clec1a	0.604765	0.0141					ENSMUSG00000022500	Litaf		ENSMUSG00000054728	Phactr1
ENSMUSG00000015950	Ncf1	0.649511	4.1746e-05					ENSMUSG00000064215	Ifi27l1	0.604726	6.2e-05					NA	LOC102636283		ENSMUSG00000045140	Pigw
ENSMUSG00000080316	Ncrna00085	0.646786	9.85828e-08					ENSMUSG00000020399	Havcr2	0.604677	0.000177					NA	LOC102641463		ENSMUSG00000051177	Plcb1
ENSMUSG00000021268	Meg3	0.645822	2.60622e-11					ENSMUSG00000071267	Zfp942	0.604245	0.00557					ENSMUSG00000018819	Lsp1		ENSMUSG00000026173	Plcd4
ENSMUSG00000035697	Hmha1	0.643869	0.000985218					ENSMUSG00000020774	Aspa	0.602578	0.00254					ENSMUSG00000073413	Ly6g6d		ENSMUSG00000038943	Prc1
ENSMUSG00000060802	B2m	0.643098	1.07607e-14					ENSMUSG00000042102	Dmgdh	0.602271	0.0275					ENSMUSG00000069515	Lyz1		ENSMUSG00000021938	Pspc1
ENSMUSG00000022912	Pros1	0.635063	1.17182e-08					ENSMUSG00000040569	Slc26a7	0.600566	0.00402					ENSMUSG00000069516	Lyz2		ENSMUSG00000041552	Ptchd1
ENSMUSG00000052160	Pld4	0.631013	1.31378e-05					ENSMUSG00000021709	Erbb2ip	0.600281	3.11e-05					ENSMUSG00000042622	Maff		ENSMUSG00000020154	Ptprb
ENSMUSG00000039087	Rreb1	0.623239	9.52941e-08					ENSMUSG00000026728	Vim	0.599283	6.48e-21					ENSMUSG00000004864	Mapk13		ENSMUSG00000025314	Ptprj
ENSMUSG00000021423	Ly86	0.622681	4.22891e-06					ENSMUSG00000040229	Gpr34	0.599248	0.0102					ENSMUSG00000021936	Mapk8		ENSMUSG00000030223	Ptpro
ENSMUSG00000004730	Emr1	0.622107	0.000852667					ENSMUSG00000084817	Gm5526	0.596474	0.0294					ENSMUSG00000038732	Mboat1		ENSMUSG00000025140	Pycr1
ENSMUSG00000020836	Coro6	0.620677	0.00528221					ENSMUSG00000005087	Cd44	0.596372	0.0236					ENSMUSG00000001493	Meox1		ENSMUSG00000020175	Rab36
ENSMUSG00000036905	C1qb	0.620205	1.71025e-10					ENSMUSG00000024300	Myo1f	0.592608	0.00881					ENSMUSG00000045555	Mettl24		ENSMUSG00000021700	Rab3c
ENSMUSG00000035545	Leng8	0.617075	7.49165e-16					ENSMUSG00000062980	Cped1	0.592021	0.0208					ENSMUSG00000026303	Mlph		ENSMUSG00000020907	Rcvrn
ENSMUSG00000038879	Nipal2	0.615259	0.00197366					ENSMUSG00000063406	Tmed5	0.5917	0.00241					ENSMUSG00000043613	Mmp3		ENSMUSG00000049191	Rgag4
ENSMUSG00000034330	Plcg2	0.61483	0.0175043					ENSMUSG00000031246	Sh3bgrl	0.590498	0.0313					ENSMUSG00000061778	Mospd2		ENSMUSG00000071772	Rhox3a
ENSMUSG00000024339	Tap2	0.613523	9.00615e-05					ENSMUSG00000097462	AC136008.1	0.590332	0.00274					ENSMUSG00000046805	Mpeg1		NA	Rn28s1
ENSMUSG00000055541	Lair1	0.61057	0.00125539					ENSMUSG00000068428	Gmnc	0.589789	0.00248					ENSMUSG00000056290	Ms4a4b		ENSMUSG00000041740	Rnf10
ENSMUSG00000027078	Ube2l6	0.609733	0.00302349					ENSMUSG00000033715	Akr1c14	0.588186	0.031					ENSMUSG00000024675	Ms4a4c		ENSMUSG00000032128	Robo3
ENSMUSG00000029798	Herc6	0.609466	0.0166859					ENSMUSG00000018217	Pmp22	0.587726	2.7e-09					ENSMUSG00000030681	Mvp		ENSMUSG00000031309	Rps6ka3
ENSMUSG00000048865	Arhgap30	0.609388	0.00433133					ENSMUSG00000042622	Maff	0.58739	0.0494					ENSMUSG00000000386	Mx1		ENSMUSG00000020649	Rrm2
ENSMUSG00000029919	Hpgds	0.608395	0.00235665					ENSMUSG00000043498	9330132A10Rik	0.58701	0.0274					ENSMUSG00000041361	Myzap		ENSMUSG00000000037	Scml2
ENSMUSG00000024186	Rgs11	0.603331	9.51296e-06					ENSMUSG00000026395	Ptprc	0.586414	0.0189					ENSMUSG00000078945	Naip2		ENSMUSG00000057182	Scn3a
ENSMUSG00000063687	Pcdhb5	0.6004	0.000212807					ENSMUSG00000026830	Ermn	0.584516	0.00486					ENSMUSG00000082956	Naip3		ENSMUSG00000016763	Scube1
ENSMUSG00000042320	Prox2	0.598803	0.0457426					ENSMUSG00000043110	Lrrn4	0.584061	0.0216					ENSMUSG00000092274	Neat1		ENSMUSG00000027879	Sec22b
ENSMUSG00000030711	Sult1a1	0.597005	0.00431239					ENSMUSG00000026638	Irf6	0.583444	0.0161					ENSMUSG00000045502	Niacr1		ENSMUSG00000035139	Secisbp2
ENSMUSG00000046186	Cd109	0.594221	0.000111959					ENSMUSG00000032419	Tbx18	0.581838	0.029					ENSMUSG00000058669	Nkx2-9		ENSMUSG00000035093	Secisbp2l
ENSMUSG00000006519	Cyba	0.585883	0.0128884					ENSMUSG00000086503	Xist	0.578237	0.0284					ENSMUSG00000041309	Nkx6-2		ENSMUSG00000038384	Setd1b
ENSMUSG00000024965	Fermt3	0.585398	0.0164869					ENSMUSG00000018819	Lsp1	0.576699	0.00122					ENSMUSG00000015721	Nlrp5		ENSMUSG00000033732	Sf3b3
ENSMUSG00000064215	Ifi27l1	0.584392	1.72179e-08					ENSMUSG00000032596	Uba7	0.576011	0.00549					ENSMUSG00000041596	Nlrp5-ps		ENSMUSG00000061186	Sfmbt2
ENSMUSG00000001665	Gstt3	0.584173	0.0169542					ENSMUSG00000036887	C1qa	0.574286	2.87e-07					ENSMUSG00000014776	Nol3		ENSMUSG00000042216	Sgsm1
ENSMUSG00000091712	Sec14l5	0.578104	0.012373					ENSMUSG00000096433	Gm4944	0.572602	0.0284					ENSMUSG00000052776	Oas1a		ENSMUSG00000042743	Sgtb
ENSMUSG00000036896	C1qc	0.572865	1.83749e-11					ENSMUSG00000029823	Luc7l2	0.571731	0.000632					ENSMUSG00000053765	Oas1f		ENSMUSG00000053550	Shisa7
ENSMUSG00000033467	Crlf2	0.568106	0.0242122					ENSMUSG00000045555	Mettl24	0.571125	0.0346					ENSMUSG00000041827	Oasl1		ENSMUSG00000027932	Slc27a3
ENSMUSG00000020573	Pik3cg	0.567587	0.0128468					ENSMUSG00000001025	S100a6	0.570215	7.74e-08					ENSMUSG00000029561	Oasl2		ENSMUSG00000085028	Slc2a4rg-ps
ENSMUSG00000090086	AI480526	0.567143	4.82437e-06					ENSMUSG00000073131	Vma21	0.569863	0.00828					ENSMUSG00000042694	Obfc1		ENSMUSG00000030307	Slc6a11
ENSMUSG00000087042	Gm11611	0.564456	0.0104043					ENSMUSG00000026656	Fcgr2b	0.567646	0.00232					ENSMUSG00000054310	Obox1		ENSMUSG00000054640	Slc8a1
ENSMUSG00000041828	Abca8a	0.563864	0.000221831					ENSMUSG00000048040	Arxes2	0.565282	0.00841					ENSMUSG00000074366	Obox5		ENSMUSG00000046699	Slitrk4
ENSMUSG00000044349	Snhg11	0.561295	6.49689e-08					ENSMUSG00000026380	Tfcp2l1	0.563316	4.59e-07					ENSMUSG00000079239	Olfr1082		NA	Sly
ENSMUSG00000046056	Sbsn	0.55879	0.00631641					ENSMUSG00000073478	D730003I15Rik	0.562339	0.0154					ENSMUSG00000095893	Olfr884		ENSMUSG00000071669	Snx29
ENSMUSG00000000275	Trim25	0.558177	1.70801e-05					ENSMUSG00000092279	1500011B03Rik	0.562244	0.00933					ENSMUSG00000043013	Onecut1		ENSMUSG00000063632	Sox11
ENSMUSG00000048997	Atxn7l2	0.557159	8.94756e-07					ENSMUSG00000033972	Zfp944	0.559425	0.0147					ENSMUSG00000074063	Osgin1		ENSMUSG00000045179	Sox3
ENSMUSG00000024810	Il33	0.553932	0.000112891					ENSMUSG00000073411	H2-D1	0.557871	0.0105					ENSMUSG00000022146	Osmr		ENSMUSG00000022519	Srl
ENSMUSG00000050211	Pla2g4e	0.552523	0.000505838					ENSMUSG00000039405	Prss23	0.557009	0.00283					ENSMUSG00000029468	P2rx7		ENSMUSG00000055436	Srsf11
ENSMUSG00000038930	Rccd1	0.547002	0.0111496					ENSMUSG00000000290	Itgb2	0.556845	0.00192					ENSMUSG00000028927	Padi2		ENSMUSG00000040287	Stac3
ENSMUSG00000040187	Arntl2	0.546896	0.00341635					ENSMUSG00000032554	Trf	0.556014	6.81e-05					ENSMUSG00000051599	Pcdhb2		ENSMUSG00000015981	Stk32c
ENSMUSG00000026104	Stat1	0.54261	2.21091e-09					ENSMUSG00000013707	Tnfaip8l2	0.554461	0.0118					ENSMUSG00000045498	Pcdhb3		ENSMUSG00000042473	Tbc1d8b
ENSMUSG00000033327	Tnxb	0.535244	1.25684e-05					ENSMUSG00000025912	Mybl1	0.554258	0.00881					ENSMUSG00000045689	Pcdhb4		ENSMUSG00000006642	Tcf23
ENSMUSG00000059498	Fcgr3	0.534488	3.25289e-06					ENSMUSG00000013584	Aldh1a2	0.553419	0.0332					ENSMUSG00000045062	Pcdhb7		ENSMUSG00000016150	Tenm1
ENSMUSG00000034771	Tle2	0.530959	0.00531924					ENSMUSG00000028676	Srsf10	0.553206	0.000124					ENSMUSG00000045876	Pcdhb8		ENSMUSG00000047146	Tet1
ENSMUSG00000029484	Anxa3	0.530631	0.0170041					ENSMUSG00000027737	Slc7a11	0.552017	0.000383					ENSMUSG00000051242	Pcdhb9		ENSMUSG00000028640	Tfap2c
ENSMUSG00000037280	Galnt6	0.528156	0.00599346					ENSMUSG00000021903	Galnt15	0.551718	0.0197					ENSMUSG00000004347	Pde1c		ENSMUSG00000021702	Thbs4
ENSMUSG00000020256	Aldh1l2	0.526242	0.0294921					ENSMUSG00000062931	Zfp938	0.551277	0.00144					ENSMUSG00000044703	Phf11a		ENSMUSG00000036151	Tm6sf2
ENSMUSG00000029771	Irf5	0.525166	0.0452696					ENSMUSG00000025176	Hoga1	0.550217	0.0339					ENSMUSG00000091649	Phf11b		ENSMUSG00000058569	Tmed9
ENSMUSG00000050103	Agmo	0.520103	0.0287515					ENSMUSG00000031200	Mtcp1	0.549476	0.0411					ENSMUSG00000023452	Pisd		ENSMUSG00000061702	Tmem91
ENSMUSG00000039004	Bmp6	0.518936	0.0128468					ENSMUSG00000075437	Gm11681	0.549373	0.0138					ENSMUSG00000082286	Pisd-ps1		ENSMUSG00000024793	Tnfrsf25
ENSMUSG00000020399	Havcr2	0.518083	0.0219681					ENSMUSG00000052160	Pld4	0.547906	2.06e-07					NA	Pisd-ps3		ENSMUSG00000021071	Trim9
ENSMUSG00000021876	Rnase4	0.517011	0.000186247					ENSMUSG00000026739	Bmi1	0.547592	0.000307					ENSMUSG00000002847	Pla1a		ENSMUSG00000043909	Trp53bp1
ENSMUSG00000045932	Ifit2	0.513702	0.0438387					ENSMUSG00000029919	Hpgds	0.547339	0.00286					ENSMUSG00000038349	Plcl1		ENSMUSG00000091166	Tstd1
ENSMUSG00000074264	Amy1	0.510191	0.00363191					ENSMUSG00000048424	Ranbp3l	0.546068	0.00386					ENSMUSG00000052160	Pld4		ENSMUSG00000030276	Ttll3
ENSMUSG00000040852	Plekhh2	0.50912	0.00028893					ENSMUSG00000041685	Fcho2	0.543207	0.00223					ENSMUSG00000020120	Plek		ENSMUSG00000045136	Tubb2b
ENSMUSG00000038507	Parp12	0.507395	0.00623412					ENSMUSG00000034795	Ccdc122	0.542911	0.0143					ENSMUSG00000018217	Pmp22		ENSMUSG00000001403	Ube2c
ENSMUSG00000033192	Lpcat2	0.506737	0.00341097					ENSMUSG00000032113	Chek1	0.542064	0.047					ENSMUSG00000046008	Pnlip		ENSMUSG00000029203	Ube2k
ENSMUSG00000055044	Pdlim1	0.504224	0.042833					ENSMUSG00000044043	Pcdhb14	0.541529	1.12e-05					ENSMUSG00000039457	Ppl		ENSMUSG00000062151	Unc13c
ENSMUSG00000097796	AC164431.1	0.501295	0.0287455					ENSMUSG00000037405	Icam1	0.540225	0.0172					ENSMUSG00000045679	Pqlc3		ENSMUSG00000090115	Usp49
ENSMUSG00000097767	Miat	0.501045	1.01231e-11					ENSMUSG00000037860	Aim2	0.538492	0.0221					ENSMUSG00000028591	Pramef12		ENSMUSG00000067215	Usp51
ENSMUSG00000064246	Chi3l1	0.500506	0.00358217					ENSMUSG00000078578	Ube2d3	0.537751	0.00699					ENSMUSG00000041669	Prima1		ENSMUSG00000057363	Uxs1
								ENSMUSG00000041515	Irf8	0.536612	6.45e-06					ENSMUSG00000029053	Prkcz		ENSMUSG00000070844	Vmn2r42
								ENSMUSG00000039457	Ppl	0.535301	0.00902					ENSMUSG00000027376	Prom2		ENSMUSG00000039951	Wfdc3
								ENSMUSG00000021624	Cd180	0.532693	0.00671					ENSMUSG00000022912	Pros1		ENSMUSG00000037029	Zfp146
								ENSMUSG00000097375	mmu-let-7d	0.532252	0.0325					ENSMUSG00000091080	Prr23a		ENSMUSG00000036036	Zfp57
								ENSMUSG00000019970	Sgk1	0.531993	0.00231					ENSMUSG00000006179	Prss16		ENSMUSG00000089857	Zfp882
								ENSMUSG00000023959	Clic5	0.531527	1.13e-08					ENSMUSG00000048752	Prss50		ENSMUSG00000059423	Zfp933
								ENSMUSG00000052142	Rasal3	0.531143	0.00597					ENSMUSG00000026730	Pter		ENSMUSG00000034557	Zfyve9
								ENSMUSG00000022698	Naa50	0.530453	0.00149					ENSMUSG00000026735	Ptf1a		ENSMUSG00000026974	Zmynd19
								ENSMUSG00000073062	Zxdb	0.529084	0.0346					ENSMUSG00000024518	Rax
								ENSMUSG00000055541	Lair1	0.526045	0.00144					ENSMUSG00000031167	Rbm3
								ENSMUSG00000056737	Capg	0.525229	0.00313					ENSMUSG00000021876	Rnase4
								ENSMUSG00000025903	Lypla1	0.525132	0.0187					ENSMUSG00000081640	Rplp0-ps1
								ENSMUSG00000023064	Sncg	0.524218	0.00321					ENSMUSG00000027422	Rrbp1
								ENSMUSG00000036131	Frmd7	0.521563	0.0231					ENSMUSG00000033355	Rtp4
								ENSMUSG00000034422	Parp14	0.520989	0.0248					ENSMUSG00000001020	S100a4
								ENSMUSG00000059498	Fcgr3	0.519997	4.5e-06					ENSMUSG00000001025	S100a6
								ENSMUSG00000040562	Gstm2	0.519039	0.0165					ENSMUSG00000047735	Samd9l
								ENSMUSG00000060002	Chpt1	0.518908	0.00562					ENSMUSG00000035673	Sbno2
								ENSMUSG00000021775	Nr1d2	0.518226	3.86e-05					ENSMUSG00000057135	Scimp
								ENSMUSG00000037610	Kcnmb2	0.518141	0.00596					ENSMUSG00000066366	Serpina1a
								ENSMUSG00000033446	Lpar6	0.517277	0.0341					ENSMUSG00000079015	Serpina1c
								ENSMUSG00000018774	Cd68	0.516802	0.000843					ENSMUSG00000071177	Serpina1d
								ENSMUSG00000035597	Prpf39	0.516622	0.00896					ENSMUSG00000072849	Serpina1e
								ENSMUSG00000073590	3222401L13Rik	0.516211	0.0485					ENSMUSG00000021091	Serpina3n
								ENSMUSG00000047259	Mc4r	0.515334	0.0142					ENSMUSG00000037411	Serpine1
								ENSMUSG00000001665	Gstt3	0.514872	0.0323					ENSMUSG00000038224	Serpinf2
								ENSMUSG00000004894	Hapln2	0.514496	0.00342					ENSMUSG00000005202	Shbg
								ENSMUSG00000081225	Cyp2j12	0.513279	0.0288					ENSMUSG00000039013	Siglec5
								ENSMUSG00000031838	Ifi30	0.511779	0.0136					ENSMUSG00000053318	Slamf8
								ENSMUSG00000098239	RP23-239L21.4	0.510842	0.0341					ENSMUSG00000009378	Slc16a12
								ENSMUSG00000032423	Syncrip	0.510663	0.00996					ENSMUSG00000018566	Slc2a4
								ENSMUSG00000030760	Acer3	0.510451	0.00195					ENSMUSG00000028412	Slc44a1
								ENSMUSG00000066258	Trim12a	0.507105	0.00734					ENSMUSG00000030109	Slc6a12
								ENSMUSG00000027162	Lin7c	0.506869	0.000737					ENSMUSG00000072621	Slfn10-ps
								ENSMUSG00000028252	Ccnc	0.501858	0.00446					ENSMUSG00000035208	Slfn8
								ENSMUSG00000054162	Spock3	0.501401	0.00215					ENSMUSG00000036867	Smad6
								ENSMUSG00000062078	Qk	0.500823	0.00214					ENSMUSG00000073458	Smok2a
								ENSMUSG00000034768	Asb16	0.500783	0.00609					ENSMUSG00000073457	Smok2b
																ENSMUSG00000079711	Smok4a
																ENSMUSG00000028885	Smpdl3b
																ENSMUSG00000039452	Snx22
																ENSMUSG00000053113	Socs3
																ENSMUSG00000070031	Sp140
																ENSMUSG00000048703	Speer4b
																ENSMUSG00000070933	Speer4d
																ENSMUSG00000091255	Speer4e
																ENSMUSG00000091358	Speer5-ps1
																ENSMUSG00000029304	Spp1
																ENSMUSG00000022463	Srebf2
																ENSMUSG00000027007	Ssfa2
																ENSMUSG00000031995	St14
																ENSMUSG00000032437	Stt3b
																ENSMUSG00000027882	Stxbp3a
																ENSMUSG00000023122	Sult1c2
																ENSMUSG00000050315	Synpo2
																ENSMUSG00000009097	Tbx1
																ENSMUSG00000026380	Tfcp2l1
																ENSMUSG00000022218	Tgm1
																ENSMUSG00000001131	Timp1
																ENSMUSG00000044583	Tlr7
																ENSMUSG00000068327	Tlx2
																ENSMUSG00000050854	Tmem125
																ENSMUSG00000034435	Tmem30b
																ENSMUSG00000041737	Tmem45b
																ENSMUSG00000019961	Tmpo
																ENSMUSG00000021281	Tnfaip2
																ENSMUSG00000063727	Tnfrsf11b
																ENSMUSG00000028965	Tnfrsf9
																ENSMUSG00000022015	Tnfsf11
																ENSMUSG00000014846	Tppp3
																ENSMUSG00000019787	Trdn
																ENSMUSG00000023992	Trem2
																ENSMUSG00000071068	Treml2
																ENSMUSG00000032554	Trf
																ENSMUSG00000030921	Trim30a
																ENSMUSG00000052749	Trim30b
																ENSMUSG00000057596	Trim30d
																ENSMUSG00000034317	Trim59
																ENSMUSG00000039691	Tspan10
																ENSMUSG00000030579	Tyrobp
																ENSMUSG00000026956	Uap1l1
																ENSMUSG00000036908	Unc93b1
																ENSMUSG00000049436	Upk1b
																ENSMUSG00000030107	Usp18
																ENSMUSG00000026175	Vil1
																ENSMUSG00000026728	Vim
																ENSMUSG00000073131	Vma21
																ENSMUSG00000092496	Vmn1r-ps84
																ENSMUSG00000074291	Vmn1r168
																ENSMUSG00000001930	Vwf
																ENSMUSG00000075284	Wipf1
																ENSMUSG00000040483	Xaf1
																NA	XM_006535594.1
																ENSMUSG00000047412	Zbtb44
																ENSMUSG00000029826	Zc3hav1
																ENSMUSG00000014198	Zfp385c
																ENSMUSG00000066838	Zfp772
																ENSMUSG00000039599	Fam149b

## Sheet: Overlaps
Commonly up-regulated genes in 24- and 29-month-old mice	Commonly down-regulated genes in 24- and 29-month-old mice
Cd44	Gpr165
Lsp1	Pycr1
Ctss	Crygn
Cd74	Ret
Fcgr3	Glra2
C1ra	Hs3st2
Flnc	Gpr17
I830012O16Rik	Trim67
Ighm	Nrep
Cybb	Igfbpl1
Usp18	Chst3
Ifit3	Tnc
B2m	Cbx8
Samd9l	Cdh6
Lat2	Top2a
Tyrobp	Glp1r
Pcdhb9	Gnb4
Uba7
Hapln2
H2-D1
Arl11
S100a6
Capg
Ube2l6
Gfap
Havcr2
Myo1f
Cdh19
Scn7a
Agmo
Lag3
Ifi27l1
Cd22
C1qa
Tfcp2l1
Ly9
Onecut1
Zc3hav1
Lgals3bp
Mlph
H2-Aa
C4b
Xdh
Itgax
1700112E06Rik
Itgb2
Prom2
Trf
Pld4
Fcgr2b
Neat1
Parp14
Gpr84
Pcdhb6
C3
Klk6
BC061194
Serpine1
Igkc
Gm16551
Hif3a
Pisd-ps1
Il33
Oasl2
Alas2
Fbxw15
H2-DMb1
Pcdhb2
Gstt3
Ddx60
Aldh1l2
Trim30a
Irf7
Cst7
Mettl24
Trim30d
Lair1
Plek
Hpgds
Vim
Cd68
Ifit1
Apod
Cyp2e1
Sult1c2
Pcdhb3
S100a4
Gpnmb
AF251705
Aspg
Naalad2
Icam1
Ifi27l2a
Ifitm3
Cox8b
Sult1c1
B230206H07Rik
Pcdhb5
Irf8
Mpeg1
Rtp4
Acer2
Abca8a
Ptprc
Lyz2
Clec7a
Pmp22
C3ar1
Pcdhb8
Rasal3
Gm11681
Upk1b
Plin4
Fmo2
Naip2
Osmr
Trem2
Cd84
Serpina3n
AC107641.1
Rnf207
Bst2

## Sheet: Combined NR aging gene set 
Genes upregulated (3M vs. Aging)	Genes downregulated (3M vs. Aging)
706 MGI genes	461 MGI genes
1500011B03Rik	1110006E14Rik
1700012P22Rik	1110032A03Rik
1700016D02Rik	1500002C15Rik
1700049E17Rik1	1700023E05Rik
1700091H14Rik	1700069B07Rik
1700112E06Rik	2310005E17Rik
1810019J16Rik	2410018L13Rik
2010005H15Rik	2610028H24Rik
2610018G03Rik	2810021J22Rik
2700046A07Rik	4122401K19Rik
2700089I24Rik	4833421G17Rik
2810403D21Rik	4833422M21Rik
2810410L24Rik	4930452G13Rik
3222401L13Rik	4930523C07Rik
4930401C15Rik	4930563J15Rik
4930427A07Rik	4932411E22Rik
4930447C04Rik	4933405E24Rik
4930529F21Rik	4933408B17Rik
5730416F02Rik	5330439B14Rik
5830411N06Rik	5430427O19Rik
8430408G22Rik	5430431A17Rik
9330132A10Rik	5730409E04Rik
9930111J21Rik2	5730577I03Rik
A230001M10Rik	5830403L16Rik
A230009B12Rik	5930433N17Rik
A330015K06Rik	6530403H02Rik
A330049N07Rik	6720407P12Rik
A4galt	7530428D23Rik
A530040E14Rik	9430041J12Rik
A630023P12Rik	9530059O14Rik
A630081J09Rik	9630013A20Rik
A830019P07Rik	A130077B15Rik
A830036E02Rik	A430105J06Rik
A930026B05Rik	A630031M23Rik
AA414992	A630073K07Rik
AA467197	A730081D07Rik
Abca8a	AC102484.1
AC107641.1	AC131692.1
AC114820.1	AC163292.1
AC136008.1	Ackr4
AC164431.1	Adamts18
AC207128.1	Adora2a
Acer2	Adra1b
Acer3	Ago2
Adamtsl3	Airn
Adssl1	Akap11
Aebp1	Angptl4
AF251705	Ankfn1
Agmo	Ankfy1
Agxt2l1	Ankrd34c
Ahnak	Anks1b
AI480526	Ano2
AI607873	Ap2b1
Aim2	Ap3b2
Akr1c13	Apcdd1
Akr1c14	Arc
AL603843.1	Arhgap36
AL714024.1	Arl15
Alas2	Asb4
Aldh1a2	Aspm
Aldh1a3	Atcay
Aldh1l2	Atp2b3
Alox12b	Atp2b4
Alox5	Atp6ap1l
Amy1	Auh
Angpt2	Avil
Angpt4	Avpr1a
Angptl1	B230104I21Rik
Anln	B930025P03Rik
Anxa1	B930095M22Rik
Anxa3	Baiap3
Anxa4	Barx2
Apobr	Bbc3
Apod	BC030499
Apol9a	Bdp1
Apol9b	Bmp3
Arhgap30	Btg2
Arhgap4	C130074G19Rik
Arl11	C230037L09
Arntl2	Cacna2d1
Arxes2	Cacna2d4
Asb16	Cacng4
Aspa	Calb1
Aspg	Car8
Atxn7l2	Cartpt
AY358078	Cbx2
B230206H07Rik	Cbx8
B2m	Ccdc173
B430306N03Rik	Ccdc28b
Batf3	Ccdc30
BC030476	Ccdc71
BC051142	Ccdc80
BC061194	Cckbr
BC061237	Ccnb1
BC100530	Ccnd2
Bcl3	Ccny
Bdkrb2	Cd300a
Bfsp2	Cd4
Bmi1	Cd6
Bmp6	Cdca8
Bmp7	Cdh6
Bst2	Cdk1
Btc	Cdkn1a
C130026I21Rik	Ceacam20
C1qa	Celf3
C1qb	Cfp
C1qc	Chd3
C1ra	Chrna2
C2	Chst3
C3	Chsy3
C3ar1	Cilp2
C4a	Ckap2l
C4b	Cldn5
Calcrl	Clec2d
Capg	Clec2e
Car13	Cmss1
Casp1	Cntfr
Cav1	Col20a1
Ccdc122	Col26a1
Ccl11	Col3a1
Ccl12	Col6a4
Ccl2	Col7a1
Ccl4	Copg2
Ccl6	Cops7b
Ccl7	Cplx2
Ccl8	Cplx3
Ccnc	Crhr1
Cd109	Crip3
Cd160	Crygn
Cd163	Csnk1g1
Cd180	Cspp1
Cd2	Cux2
Cd200r4	Cyp11a1
Cd209a	D330050G23Rik
Cd209f	Dclk1
Cd22	Dclre1c
Cd300lf	Dcx
Cd33	Derl3
Cd37	Dgkk
Cd3d	Dkkl1
Cd44	Dnah9
Cd46	Dnase1l2
Cd48	Dnase2a
Cd52	Dok3
Cd68	Dph5
Cd74	Dpp6
Cd84	Draxin
Cd86	Dus4l
Cd8a	Dusp1
Cdh19	Dvl2
Cdh23	Dynll2
Cdhr2	E030030I06Rik
Cdkn2a	E130101M22
Ceacam16	Ecel1
Cela1	Edn3
Cfh	Egr1
Ch25h	Egr2
Chek1	Egr4
Chi3l1	Eif3j1
Chpt1	Elf2
Cldn22	Eomes
Clec1a	Erc1
Clec1b	Erf
Clec4d	Evpl
Clec5a	Fabp7
Clec7a	Fam134c
Clic5	Fam149b
Cmklr1	Fam181a
Col27a1	Fam196a
Col2a1	Fam196b
Col6a1	Fam47e
Coro6	Fanci
Cox8b	Fbln1
Cp	Fbxw7
Cped1	Fhod3
CR293526.1	Fndc9
Crlf2	Fos
Csf1	Frmd3
Csf2rb	Fst
Csf2rb2	Gabbr1
Csf3r	Gcm1
Csprs	Gfra2
Cst7	Glp1r
Ctnna3	Glra2
Ctse	Glra3
Ctss	Gm10293
Cx3cr1	Gm10536
Cxcl10	Gm11410
Cxcl13	Gm11762
Cxcl16	Gm11808
Cxcl5	Gm12174
Cxcr6	Gm12346
Cyba	Gm12350
Cybb	Gm12371
Cyp21a1	Gm13716
Cyp27a1	Gm14858
Cyp2e1	Gm15070
Cyp2j12	Gm15427
Cyp4b1	Gm15721
D730003I15Rik	Gm15879
Dbndd2	Gm16176
Ddhd2	Gm16485
Ddx58	Gm20767
Ddx60	Gm2223
Defb1	Gm2415
Dlx4	Gm2483
Dmgdh	Gm2545
Dnm2	Gm2710
Dock2	Gm3344
E230025N22Rik	Gm4750
Ear5	Gm5187
Eda2r	Gm5499
Edn1	Gm5773
Efemp1	Gm5785
Elf4	Gm5820
Emr1	Gm7901
Endou	Gm8355
Epb4.1l4b	Gm8479
Epb4.1l5	Gm853
Epsti1	Gm9925
Epyc	Gnb4
Erbb2ip	Gpr165
Ermard	Gpr17
Ermn	Gpr21
Exoc3l4	Gpr55
Eya4	Gpr6
Fah	Gpr88
Fam149b	Gprc5b
Fam222a	Grrp1
Fam83g	H2-M5
Fbln5	H2-Q4
Fbxw15	Hcn4
Fcer1g	Hcrtr1
Fcgr2b	Hephl1
Fcgr3	Hist1h1c
Fcho2	Hist1h2ag
Fermt1	Hist1h2bq
Fermt3	Hist1h4i
Fes	Hist2h3c2
Fgfbp1	Hmgcs2
Fgfr4	Hmgn5
Fgl2	Hr
Figf	Hrh1
Flnc	Hs3st2
Flo11	Hsd3b2
Fmo2	Hspa4
Frem3	Ier2
Frmd7	Ier5
Fyb	Ier5l
Galnt15	Igfbp1
Galnt6	Igfbpl1
Gas2l3	Igh
Gatm	Igsf21
Gbp2	Igsf9
Gbp3	Inhba
Gbp6	Inpp5b
Gbp7	Iqcg
Get4	Irs4
Gfap	Islr2
Gimap3	Junb
Gm10092	Kat6b
Gm10220	Kcnh5
Gm10311	Kcnmb2
Gm10499	Kcnq1ot1
Gm10567	Kcnq2
Gm10654	Kdelr1
Gm10664	Kdm5a
Gm10725	Kif11
Gm10791	Kif19a
Gm11611	Kifc1
Gm11681	Kntc1
Gm12709	Krt15
Gm12758	Krtcap3
Gm129	Ky
Gm12940	Lamp5
Gm13334	Layn
Gm13344	Lingo4
Gm14285	Lmln
Gm1564	Lmnb1
Gm16185	LOC101055656
Gm16340	LOC552873
Gm16506	LOC553089
Gm16551	Lrrc55
Gm17066	Lsm14b
Gm24703	Macrod2
Gm25047	Mageb16
Gm25749	Mageh1
Gm3161	Magel2
Gm3643	Mamdc4
Gm3654	Map3k10
Gm4745	March11
Gm4924	Masp2
Gm4944	Max
Gm4955	Med1
Gm514	Med21
Gm5526	Mesdc1
Gm5622	Mex3a
Gm6521	Mical2
Gm7308	Mina
Gm7945	Mirg
Gm8005	Mki67
Gm8104	Mme
Gm8220	Mmp7
Gm8232	Mob3c
Gm8247	Msl2
Gm8256	Msx2
Gm8893	Mycn
Gm8909	N4bp2
Gm9732	N6amt1
Gm9758	Neil3
Gmnc	Ngb
Gp49a	Nkain3
Gpnmb	Npas4
Gpr115	Npffr1
Gpr22	Nr4a1
Gpr34	Nrep
Gpr84	Nrm
Grap2	Nrxn2
Gsc	Nrxn3
Gsdmd	Ntrk3
Gsg1	Ntsr1
Gstm2	Nudt1
Gstt3	Nuf2
H2-Aa	Nufip2
H2-D1	Oaz1-ps
H2-DMb1	Olfm2
H2-Eb1	Olfr1182
H2-K1	Olfr130
H2-M3	Olfr393
H2-Oa	Olfr566
H2-Ob	Olfr904
H2-Q1	Oscp1
H2-Q4	Otof
H2-Q6	Ovol2
H2-Q7	Pafah1b1
H2-T10	Pak7
H2-T23	Pcdh18
Hapln2	Pcdh7
Has1	Pcdha2
Havcr2	Pcsk9
Hba-a1	Pdyn
Hck	Peg10
Herc6	Phactr1
Hhex	Pigw
Hif3a	Plcb1
Hk2	Plcd4
Hmha1	Plin5
Hn1l	Plxnd1
Hoga1	Postn
Hpgds	Pou3f4
Hrct1	Prc1
Hs3st3a1	Prdm12
Hs3st3b1	Prom1
Hvcn1	Prx
I830012O16Rik	Pspc1
Icam1	Ptchd1
Ifi204	Ptprb
Ifi27l1	Ptprj
Ifi27l2a	Ptpro
Ifi30	Pycr1
Ifi35	Rab36
Ifih1	Rab3c
Ifit1	Rasgef1b
Ifit2	Rasgef1c
Ifit3	RASSF10
Ifitm3	Rcvrn
Ighm	Ret
Igkc	Rgag4
Igkv4-57-1	Rgs6
Igsf6	Rgs9
Il19	Rhox3a
Il1a	Rn28s1
Il21r	Rnd1
Il33	Rnf10
Il3ra	Rnf122
Ip6k3	Robo3
Irf5	RP23-45G16.5
Irf6	RP23-81C12.1
Irf7	Rpl10a-ps1
Irf8	Rpl14-ps1
Irf9	Rps6ka3
Irgm1	Rrm2
Irgm2	Rspo1
Irx6	Satb2
Itgax	Scml2
Itgb2	Scn3a
Kat2b	Scn5a
Kcnmb2	Scube1
Klk6	Sec22b
Krt20	Secisbp2
Krt85	Secisbp2l
Krtap11-1	Sema5b
Lag3	Setd1b
Lair1	Sf3b3
Lat2	Sfmbt2
Lcn2	Sftpc
Ldlrap1	Sgsm1
Leng8	Sgtb
Lgals3	Shisa7
Lgals3bp	Slc27a3
Lilrb4	Slc2a4rg-ps
Lin28b	Slc6a11
Lin7c	Slc8a1
Liph	Slitrk4
Lipo1	Sly
Litaf	Sncaip
LOC102636283	Snx29
LOC102641463	Sowahb
Lpar6	Sox11
Lpcat2	Sox3
Lpxn	Sox4
Lrrc39	Sp7
Lrrn4	Srl
Lsp1	Srsf11
Luc7l2	Sstr2
Lum	St8sia2
Ly6g6d	Stac3
Ly6g6f	Stk32c
Ly86	Tac2
Ly9	Tacr3
Lypla1	Tbc1d8b
Lyve1	Tcf23
Lyz1	Tead2
Lyz2	Tenm1
Maff	Tet1
Malat1	Tfap2c
Mapk13	Thbs4
Mapk8	Tm6sf2
Mb21d1	Tmed9
Mboat1	Tmem74b
Mc4r	Tmem91
Meg3	Tnc
Meox1	Tnfrsf25
Mettl24	Top2a
Miat	Trim67
Mir5125	Trim9
Mlph	Trp53bp1
Mmp19	Trpc3
Mmp3	Trpv6
mmu-let-7d	Tstd1
Mndal	Ttc9b
Mospd2	Ttll3
Mpeg1	Tubb2b
Mpzl2	Ube2c
Ms4a4b	Ube2k
Ms4a4c	Unc13c
Mtcp1	Usp43
Mvp	Usp49
Mx1	Usp51
Mybl1	Uxs1
Myo1f	Vcp-rs
Myzap	Vmn2r42
Naa50	Wfdc3
Naalad2	Wnt10a
Naip2	Wnt2
Naip3	Zfp146
Naip5	Zfp57
Nanos2	Zfp882
Ncf1	Zfp933
Ncrna00085	Zfyve9
Neat1	Zmynd19
Niacr1
Nipal2
Nkx2-2as
Nkx2-9
Nkx6-2
Nlrc5
Nlrp5
Nlrp5-ps
Nol3
Nr1d2
Oas1a
Oas1f
Oas2
Oasl1
Oasl2
Obfc1
Obox1
Obox5
Ogn
Olfr1082
Olfr1507
Olfr884
Omd
Onecut1
Osgin1
Osmr
Ovgp1
P2rx7
Padi2
Parp12
Parp14
Pax2
Pcdhb14
Pcdhb2
Pcdhb3
Pcdhb4
Pcdhb5
Pcdhb6
Pcdhb7
Pcdhb8
Pcdhb9
Pde1c
Pdlim1
Phf11a
Phf11b
Pi15
Pik3cg
Pisd
Pisd-ps1
Pisd-ps3
Pla1a
Pla2g3
Pla2g4e
Plcg2
Plcl1
Pld4
Plek
Plekhh2
Plin4
Pls1
Plscr1
Pmp22
Pnlip
Ppl
Pqlc3
Pramef12
Prdm6
Prima1
Prkcz
Prom2
Pros1
Prox2
Prpf39
Prr23a
Prrg1
Prss16
Prss23
Prss50
Psmb8
Psmb9
Pter
Ptf1a
Ptpn6
Ptprc
Qk
Ranbp3l
Rasal3
Rax
Rbm3
Rccd1
Rgs11
Rnase4
Rnf207
Rnf213
RP23-239L21.4
RP23-275E20.1
RP23-285C18.2
RP23-32L5.4
Rplp0-ps1
Rps24-ps3
Rrbp1
Rreb1
Rsad2
Rtp1
Rtp4
Runx1
S100a4
S100a6
Samd9l
Samsn1
Sbno2
Sbsn
Scel
Scimp
Scn7a
Sec14l5
Serpina1a
Serpina1c
Serpina1d
Serpina1e
Serpina3n
Serpind1
Serpine1
Serpinf2
Serping1
Sgk1
Sh3bgrl
Shbg
Siglec5
Slamf8
Slamf9
Slc11a1
Slc16a12
Slc26a7
Slc2a4
Slc44a1
Slc6a12
Slc7a11
Slfn10-ps
Slfn2
Slfn8
Smad6
Smok2a
Smok2b
Smok4a
Smpdl3b
Sncg
Snhg11
Snx22
Socs3
Sp100
Sp140
Speer4b
Speer4d
Speer4e
Speer5-ps1
Spock3
Spp1
Srebf2
Srsf10
Ssfa2
St14
St8sia6
Stat1
Stt3b
Stxbp3a
Sult1a1
Sult1c1
Sult1c2
Svep1
Syncrip
Synpo2
Tap1
Tap2
Tbx1
Tbx18
Tfcp2l1
Tgm1
Timp1
Tle2
Tlr13
Tlr2
Tlr4
Tlr7
Tlx2
Tmed5
Tmem125
Tmem27
Tmem30b
Tmem45b
Tmpo
Tmprss11a
Tmprss5
Tnfaip2
Tnfaip8l2
Tnfrsf11b
Tnfrsf8
Tnfrsf9
Tnfsf10
Tnfsf11
Tnxb
Tppp3
Trdn
Trem2
Treml2
Trf
Trim12a
Trim12c
Trim25
Trim30a
Trim30b
Trim30d
Trim59
Tspan10
Txlnb
Tyrobp
Uap1l1
Uba7
Ube2d3
Ube2l6
Unc93b1
Upk1b
Usp18
Vav1
Vil1
Vim
Vma21
Vmn1r-ps84
Vmn1r168
Vwf
Wipf1
Xaf1
Xdh
Xist
XM_006535594.1
Zbtb44
Zc3hav1
Zfp385c
Zfp677
Zfp772
Zfp931
Zfp938
Zfp942
Zfp944
Zxdb

## Sheet: ncRNA
RNA-seq												Microarray
3M vs >29M upregulated			3M vs >29M downregulated			3M vs 24Mm upregulated			3M vs 24Mm downregulated			3M vs >29M upregulated			3M vs >29M downregulated
15 ncRNAs			1 ncRNA			19 ncRNAs			8 ncRNAs			5 ncRNAs			22nc RNAs
ENSEMBL-ID	Gene Name	Gene Biotype	ENSEMBL-ID	Gene Name	Gene Biotype	ENSEMBL-ID	Gene Name	Gene Biotype	ENSEMBL-ID	Gene Name	Gene Biotype	ENSEMBL-ID	Gene Name	Gene Biotype	ENSEMBL-ID	Gene Name	Gene Biotype
ENSMUSG00000015451	C4a	processed_transcript	ENSMUSG00000043801	Oaz1-ps	pseudogene	ENSMUSG00000043498	9330132A10Rik	pseudogene	ENSMUSG00000070490	Gm10293	pseudogene	NA	2700089I24MRik	ncRNA	NA	2310005E17Rik	ncRNA
ENSMUSG00000021268	Meg3	lincRNA	ENSMUSG00000046721	Rpl14-ps1	pseudogene	ENSMUSG00000066477	Gm16551	lincRNA	ENSMUSG00000073164	2410018L13Rik	lincRNA	NA	4930401C15Rik	ncRNA	NA	4930452G13Rik	ncRNA
ENSMUSG00000048215	A630023P12Rik	lincRNA	ENSMUSG00000079297	Gm2223	pseudogene	ENSMUSG00000073478	D730003I15Rik	processed_transcript	ENSMUSG00000082362	Gm5187	pseudogene	NA	A330049N07Rik	ncRNA	NA	5330439B14Rik	ncRNA
ENSMUSG00000066477	Gm16551	lincRNA	ENSMUSG00000080776	Gm12174	pseudogene	ENSMUSG00000075437	Gm11681	lincRNA	ENSMUSG00000083219	Gm11410	pseudogene	ENSMUSG00000041596	Nlrp5-ps	pseudogene	NA	5430431A17Rik	ncRNA
ENSMUSG00000075437	Gm11681	lincRNA	ENSMUSG00000081051	Gm15427	pseudogene	ENSMUSG00000079491	H2-T10	polymorphic_pseudogene	ENSMUSG00000084790	Gm15879	antisense	ENSMUSG00000072109	A530040E14Rik	antisense	NA	7530428D23Rik	ncRNA
ENSMUSG00000082286	Pisd-ps1	pseudogene	ENSMUSG00000082280	Gm7901	pseudogene	ENSMUSG00000081049	Rps24-ps3	pseudogene	ENSMUSG00000084898	Gm12371	lincRNA	ENSMUSG00000072621	Slfn10-ps	pseudogene	NA	9630013A20Rik	ncRNA
ENSMUSG00000084890	A830036E02Rik	antisense	ENSMUSG00000083327	Vcp-rs	pseudogene	ENSMUSG00000081113	Gm7308	pseudogene	ENSMUSG00000085316	D330050G23Rik	lincRNA	ENSMUSG00000073403	Gm10499	pseudogene	NA	A130077B15Rik	ncRNA
ENSMUSG00000086844	B230206H07Rik	processed_transcript	ENSMUSG00000083899	Gm12346	pseudogene	ENSMUSG00000082286	Pisd-ps1	pseudogene	ENSMUSG00000085565	Gm15721	processed_transcript	ENSMUSG00000073478	D730003I15Rik	processed_transcript	NA	B930025P03Rik	ncRNA
ENSMUSG00000087042	Gm11611	sense_intronic	ENSMUSG00000084416	Rpl10a-ps1	pseudogene	ENSMUSG00000084616	Gm25047	snRNA	ENSMUSG00000086119	Gm2415	lincRNA	ENSMUSG00000074303	Gm10664	processed_transcript	NA	Kcnq1ot1	ncRNA
ENSMUSG00000090086	AI480526	lincRNA	ENSMUSG00000093798	Gm8355	pseudogene	ENSMUSG00000084817	Gm5526	pseudogene	ENSMUSG00000086155	9430041J12Rik	processed_transcript	ENSMUSG00000075389	2810410L24Rik	processed_transcript	NA	LOC101055656	ncRNA
ENSMUSG00000092274	Neat1	lincRNA	ENSMUSG00000095588	Gm12350	pseudogene	ENSMUSG00000084911	Gm16185	antisense	ENSMUSG00000086905	Gm13716	antisense	ENSMUSG00000081640	Rplp0-ps1	pseudogene	ENSMUSG00000058934	Gm16176	antisense
ENSMUSG00000092341	Malat1	lincRNA	ENSMUSG00000097814	Gm5101	lincRNA	ENSMUSG00000085105	Gm12758	processed_transcript	ENSMUSG00000087675	Gm11762	processed_transcript	ENSMUSG00000081793	5730416F02Rik	pseudogene	ENSMUSG00000062470	5730577I03Rik	antisense
ENSMUSG00000092981	Mir5125	miRNA				ENSMUSG00000085181	Gm12709	antisense	ENSMUSG00000097182	A830009L08Rik	lincRNA	ENSMUSG00000082286	Pisd-ps1	pseudogene	ENSMUSG00000072934	Gm15070	antisense
ENSMUSG00000097225	A330076H08Rik	lincRNA				ENSMUSG00000085334	Gm12940	processed_transcript	ENSMUSG00000097404	Gm10814	lincRNA	ENSMUSG00000082956	Naip3	pseudogene	ENSMUSG00000078247	Airn	antisense
ENSMUSG00000097267	1700109K24Rik	lincRNA				ENSMUSG00000086503	Xist	lincRNA	ENSMUSG00000097971	Gm26917	processed_transcript	ENSMUSG00000089633	A230009B12Rik	antisense	ENSMUSG00000085028	Slc2a4rg-ps	pseudogene
ENSMUSG00000097507	Gm26538	lincRNA				ENSMUSG00000086509	Nkx2-2os	antisense				ENSMUSG00000090222	Gm16340	pseudogene	ENSMUSG00000085568	Gm14858	processed_transcript
ENSMUSG00000097588	Gm17388	lincRNA				ENSMUSG00000086629	2810403D21Rik	processed_transcript				ENSMUSG00000090462	1700091H14Rik	pseudogene	ENSMUSG00000086209	4933405E24Rik	lincRNA
ENSMUSG00000097767	Miat	lincRNA				ENSMUSG00000086844	B230206H07Rik	processed_transcript				ENSMUSG00000090555	Gm8893	pseudogene	ENSMUSG00000086693	A730081D07Rik	processed_transcript
ENSMUSG00000097796	Gm16702	lincRNA				ENSMUSG00000087103	Gm13344	antisense				ENSMUSG00000091358	Speer5-ps1	pseudogene	ENSMUSG00000087235	Gm4750	pseudogene
ENSMUSG00000097877	Gm26703	lincRNA				ENSMUSG00000087524	Gm14285	antisense				ENSMUSG00000091605	Gm8256	pseudogene	ENSMUSG00000091595	Gm3344	pseudogene
						ENSMUSG00000091509	Gm17066	processed_transcript				ENSMUSG00000091707	Gm8224	pseudogene	ENSMUSG00000097391	Mirg	lincRNA
						ENSMUSG00000092274	Neat1	lincRNA				ENSMUSG00000092274	Neat1	lincRNA	ENSMUSG00000097619	4833422M21Rik	lincRNA
						ENSMUSG00000093226	Gm25749	miRNA				ENSMUSG00000092496	Vmn1r-ps84	pseudogene	ENSMUSG00000097736	9530059O14Rik	lincRNA
Color key:						ENSMUSG00000094707	A830019P07Rik	lincRNA				ENSMUSG00000092624	Gm3654	pseudogene	ENSMUSG00000097784	A430105J06Rik	lincRNA
Overlapping ncRNAs						ENSMUSG00000097098	9330111N05Rik	lincRNA							ENSMUSG00000098097	6530403H02Rik	lincRNA
Part of aging core gene set						ENSMUSG00000097225	A330076H08Rik	lincRNA							ENSMUSG00000098318	RP23-45G16.5	lincRNA
						ENSMUSG00000097340	Gm26617	lincRNA
						ENSMUSG00000097375	6720427I07Rik	lincRNA
						ENSMUSG00000097415	AU020206	lincRNA
						ENSMUSG00000097462	9530026P05Rik	lincRNA
						ENSMUSG00000098160	Gm26974	processed_transcript
						ENSMUSG00000098239	Pclo	lincRNA
ENSMUSG00000066477	Gm16551	lincRNA
