# Supplementary material for: De-regulation of gene expression and alternative splicing affects distinct cellular pathways in the aging hippocampus
Source: Front Cell Neurosci. 2014 Nov 13;8:373. doi: 10.3389/fncel.2014.00373 (PMC4230043; doi:10.3389/fncel.2014.00373)
Supplement: Supplementary file 5 [file Table2.XLSX]

## Sheet: overlaps up-regualted
	This table sumarizes the functional annotation of the following input:	All up-regulated genes that overlap 3M_24M and 3M_29M
	only KEGG Pathways are displayed
	Sorting coulmn
	Complement system associated terms
	italics: p-adjusted (Bonferoni)<0.1
KEGG PATHWAYS	Term	Count	Genes	Fold Enrichment	p-adjusted (Bonferroni)	p-adjusted (FDR) [%]
	mmu04610:Complement and coagulation cascades	6	C1QA, C1RA, C3AR1, C3, C4B, SERPINE1	11.8	0.00608	0.116
	mmu05322:Systemic lupus erythematosus	8	C1QA, C1RA, FCGR2B, C3, C4B, H2-AA, H2-DMB1, FCGR3	11.4	0.000199	0.00378
	mmu04612:Antigen processing and presentation	6	H2-D1, H2-AA, H2-DMB1, CTSS, CD74, B2M	9.7	0.0151	0.288
	mmu05416:Viral myocarditis	5	ICAM1, H2-D1, H2-AA, H2-DMB1, ITGB2	7.8	0.153	3.11

## Sheet: combined down-regualted
	This table sumarizes the functional annotation of the following input:	All (non-redundant (NR)) down-regulated genes from comparisons 3M_24M and 3M_29M
	only KEGG Pathways are displayed
	Sorting coulmn
	italics: p-adjusted (Bonferoni)<0.1
KEGG PATHWAYS	Term	Count	Genes	Fold Enrichment	p-adjusted (Bonferroni)	p-adjusted (FDR) [%]
	mmu04080:Neuroactive ligand-receptor interaction	13	TACR3, CCKBR, ADORA2A, GLRA3, GLRA2, NTSR1, CRHR1, SSTR2, HRH1, ADRA1B, AVPR1A, NPFFR1, GLP1R	5.51731	0.000125382	0.00194245
	mmu04020:Calcium signaling pathway	8	HRH1, ATP2B4, CCKBR, TACR3, ADORA2A, ADRA1B, AVPR1A, NTSR1	4.62183	0.085686	1.37816

## Sheet: Aging core gene set
	This table sumarizes the functional annotation of the following input:	All up-regulated genes that overlap between 3M_24M, 3M_29M and 3M_29M-microarray, referred to as the "aging core gene set"
	Sorting coulmn
	Complement system associated terms
	italics: p-adjusted (Bonferoni)<0.1
GENE ONTOLOGY TERMS	Term	Count	Genes	Fold Enrichment	p-adjusted (Bonferroni)	p-adjusted (FDR) [%]
	BIOLOGICAL PROCESS
	GO:0002864~regulation of acute inflammatory response to antigenic stimulus	3	FCGR2B, C3, FCGR3	83.2941	0.137769	0.706055
	GO:0006911~phagocytosis, engulfment	3	FCGR2B, CLEC7A, FCGR3	72.1882	0.180361	0.946207
	GO:0050766~positive regulation of phagocytosis	4	FCGR2B, C3, CLEC7A, FCGR3	62.7724	0.0083133	0.0398963
	GO:0002861~regulation of inflammatory response to antigenic stimulus	3	FCGR2B, C3, FCGR3	60.1569	0.250538	1.36911
	GO:0002673~regulation of acute inflammatory response	3	FCGR2B, C3, FCGR3	60.1569	0.250538	1.36911
	GO:0050764~regulation of phagocytosis	4	FCGR2B, C3, CLEC7A, FCGR3	57.7506	0.0107439	0.051621
	GO:0006958~complement activation, classical pathway	4	C1QA, C1RA, C3, C4B	48.1255	0.0187168	0.0902748
	GO:0045807~positive regulation of endocytosis	4	FCGR2B, C3, CLEC7A, FCGR3	42.4637	0.0272664	0.132058
	GO:0006956~complement activation	4	C1QA, C1RA, C3, C4B	40.1046	0.032331	0.156975
	GO:0019724~B cell mediated immunity	7	C1QA, C1RA, FCGR2B, C3, C4B, IRF7, FCGR3	38.8706	4.76638e-06	2.27837e-05
	GO:0002449~lymphocyte mediated immunity	7	C1QA, C1RA, FCGR2B, C3, C4B, IRF7, FCGR3	33.2446	1.23555e-05	5.90606e-05
	GO:0002526~acute inflammatory response	7	C1QA, C1RA, SERPINA3N, C3, C4B, TRF, FCGR3	31.1924	1.8169e-05	8.68498e-05
	GO:0006909~phagocytosis	4	FCGR2B, IRF8, CLEC7A, FCGR3	29.4646	0.0794808	0.395091
	GO:0030100~regulation of endocytosis	4	FCGR2B, C3, CLEC7A, FCGR3	27.7647	0.0940763	0.471159
	GO:0002708~positive regulation of lymphocyte mediated immunity	3	C3, LAG3, FCGR3	27.0706	0.758253	6.56186
	GO:0002705~positive regulation of leukocyte mediated immunity	3	C3, LAG3, FCGR3	27.0706	0.758253	6.56186
	GO:0031349~positive regulation of defense response	4	C3, CLEC7A, LAG3, FCGR3	25.3292	0.121576	0.617704
	GO:0002699~positive regulation of immune effector process	3	C3, LAG3, FCGR3	23.5396	0.845369	8.53651
	GO:0002706~regulation of lymphocyte mediated immunity	4	FCGR2B, C3, LAG3, FCGR3	22.2118	0.173634	0.907502
	GO:0002253~activation of immune response	5	C1QA, C1RA, C3, C4B, CLEC7A	20.985	0.0215079	0.103877
	GO:0002703~regulation of leukocyte mediated immunity	4	FCGR2B, C3, LAG3, FCGR3	20.6252	0.210893	1.12579
	GO:0050778~positive regulation of immune response	7	C1QA, C1RA, C3, C4B, CLEC7A, LAG3, FCGR3	18.5779	0.000396341	0.0018949
	GO:0031347~regulation of defense response	5	FCGR2B, C3, CLEC7A, LAG3, FCGR3	17.5214	0.0428914	0.209331
	GO:0060627~regulation of vesicle-mediated transport	4	FCGR2B, C3, CLEC7A, FCGR3	17.3948	0.321812	1.83913
	GO:0002697~regulation of immune effector process	4	FCGR2B, C3, LAG3, FCGR3	16.4064	0.368487	2.17314
	GO:0016485~protein processing	4	C1QA, C1RA, C3, C4B	16.0418	0.387561	2.31645
	GO:0051604~protein maturation	4	C1QA, C1RA, C3, C4B	15.0392	0.445631	2.7805
	GO:0051050~positive regulation of transport	4	FCGR2B, C3, CLEC7A, FCGR3	10.9376	0.765641	6.70037
	CELLULAR COMPARTMENT
	GO:0016021~integral to membrane	28	S100A4, GPR84, RTP4, MPEG1, OSMR, CD68, ITGAX, UPK1B, GPNMB, LAG3, TYROBP, HAVCR2, PCDHB9, LAIR1, PCDHB8, BST2, COX8B, PCDHB3, PLD4, PCDHB2, FCGR3, CD84, PROM2, FCGR2B, CDH19, CLEC7A, PMP22, TREM2	1.48691	0.359786	7.66541
	MOLECULAR FUNCTION
	GO:0005509~calcium ion binding	9	S100A4, PCDHB9, C1RA, S100A6, PCDHB8, ITGAX, PCDHB3, CDH19, PCDHB2	3.04226	0.236713	5.77862
KEGG PATHWAYS	Term	Count	Genes	Fold Enrichment	Bonferroni	FDR
	Complement and coagulation cascades	5	C1QA, C1RA, C3, C4B, SERPINE1	20.1333	0.00200632	0.0599855
	Systemic lupus erythematosus	6	C1QA, C1RA, FCGR2B, C3, C4B, FCGR3	17.5922	0.000336856	0.0100655

## Sheet: All NR aging gene set up
	This table sumarizes the functional annotation of the following input:	All (non-redundant(NR)) up-regulated genes from comparisons 3M_24M, 3M_29M and 3M_29M-microarray
	Sorting coulmn
	Complement system associated terms
	italics: p-adjusted (Bonferoni)<0.1
GENE ONTOLOGY TERMS	Term	Count	Genes	Fold Enrichment	p-adjusted (Bonferroni)	p-adjusted (FDR) [%]
	BIOLOGICAL PROCESS
	GO:0002477~antigen processing and presentation of exogenous peptide antigen via MHC class Ib	3	H2-M3, TAP2, B2M	37.76	0.912665	3.25691
	GO:0001916~positive regulation of T cell mediated cytotoxicity	7	H2-K1, PTPRC, P2RX7, H2-M3, TAP2, H2-Q1, H2-Q6, H2-Q7, B2M	29.3689	3.02187e-05	4.10415e-05
	GO:0019886~antigen processing and presentation of exogenous peptide antigen via MHC class II	11	H2-OA, FCGR2B, H2-EB1, CTSE, UNC93B1, H2-AA, FCER1G, H2-DMB1, IFI30, 1500011B03RIK, CD74	25.96	1.1866e-09	1.61156e-09
	GO:0001914~regulation of T cell mediated cytotoxicity	7	H2-K1, PTPRC, P2RX7, H2-M3, TAP2, H2-Q1, H2-Q6, H2-Q7, B2M	24.0291	0.000158898	0.000215821
	GO:0002920~regulation of humoral immune response	5	PTPN6, PTPRC, CD37, CFH, SERPING1	15.7333	0.211305	0.321868
	GO:0045576~mast cell activation	6	FYB, LAT2, FCGR2B, FCER1G, TLR4, FCGR3	15.104	0.0350869	0.0484968
	GO:0050829~defense response to Gram-negative bacterium	4	SLC11A1, LYZ2, LYZ1, TLR4	15.104	0.896527	3.03386
	GO:0042116~macrophage activation	4	SLC11A1, SBNO2, CX3CR1, TLR4	15.104	0.896527	3.03386
	GO:0001912~positive regulation of leukocyte mediated cytotoxicity	8	H2-K1, PTPRC, P2RX7, H2-M3, TAP2, H2-Q1, H2-Q6, H2-Q7, LAG3, B2M	13.1339	0.00169623	0.00230563
	GO:0002673~regulation of acute inflammatory response	6	FCGR2B, C3, CFH, FCER1G, SERPING1, FCGR3	12.5867	0.0910513	0.129572
	GO:0002275~myeloid cell activation during immune response	4	SBNO2, LAT2, CX3CR1, MYO1F	12.5867	0.981715	5.28973
	GO:0002824~positive regulation of adaptive immune response based on somatic recombination of immune receptors built from immunoglobulin superfamily domains	11	H2-K1, PTPRC, H2-M3, C3, H2-Q1, H2-Q6, H2-Q7, B2M, FCGR3, SLC11A1, P2RX7, TAP2, FCER1G	12.2165	1.27263e-05	1.72841e-05
	GO:0002821~positive regulation of adaptive immune response	11	H2-K1, PTPRC, H2-M3, C3, H2-Q1, H2-Q6, H2-Q7, B2M, FCGR3, SLC11A1, P2RX7, TAP2, FCER1G	12.2165	1.27263e-05	1.72841e-05
	GO:0002864~regulation of acute inflammatory response to antigenic stimulus	4	FCGR2B, C3, FCER1G, FCGR3	11.6185	0.993925	6.69662
	GO:0050830~defense response to Gram-positive bacterium	7	P2RX7, LYZ2, LYZ1, NCF1, HCK, TLR2, MYO1F	11.4922	0.0261974	0.0360473
	GO:0042098~T cell proliferation	8	PTPRC, SLC11A1, P2RX7, CD86, DOCK2, ITGAX, ELF4, ITGB2	10.7886	0.00729114	0.00993809
	GO:0002218~activation of innate immune response	4	TLR2, UNC93B1, TLR4, CLEC7A	10.7886	0.998293	8.29151
	GO:0032755~positive regulation of interleukin-6 production	5	P2RX7, TLR2, FCER1G, TLR4, TLR7	10.4889	0.726116	1.74347
	GO:0002708~positive regulation of lymphocyte mediated immunity	11	H2-K1, PTPRC, H2-M3, C3, H2-Q1, H2-Q6, H2-Q7, B2M, FCGR3, P2RX7, TAP2, FCER1G, LAG3	10.384	7.14592e-05	9.70543e-05
	GO:0002705~positive regulation of leukocyte mediated immunity	11	H2-K1, PTPRC, H2-M3, C3, H2-Q1, H2-Q6, H2-Q7, B2M, FCGR3, P2RX7, TAP2, FCER1G, LAG3	10.384	7.14592e-05	9.70543e-05
	GO:0006958~complement activation, classical pathway	8	C1QA, C1QB, C1RA, C4A, C3, C4B, SERPING1, C2, C1QC	10.0693	0.0119512	0.0163277
	GO:0001910~regulation of leukocyte mediated cytotoxicity	8	H2-K1, PTPRC, P2RX7, H2-M3, TAP2, H2-Q1, H2-Q6, H2-Q7, LAG3, B2M	10.0693	0.0119512	0.0163277
	GO:0045428~regulation of nitric oxide biosynthetic process	5	CAV1, H2-M3, TLR2, TLR4, ITGB2	9.93684	0.799468	2.15858
	GO:0002699~positive regulation of immune effector process	12	H2-K1, PTPRC, H2-M3, C3, H2-Q1, H2-Q6, H2-Q7, B2M, FCGR3, CD37, P2RX7, TAP2, FCER1G, LAG3	9.85043	2.54909e-05	3.46204e-05
	GO:0050766~positive regulation of phagocytosis	6	SLC11A1, FCGR2B, C3, FCER1G, CLEC7A, FCGR3	9.85043	0.285652	0.455812
	GO:0002449~lymphocyte mediated immunity	19	PTPN6, ICAM1, C4A, CD8A, C3, C4B, SERPING1, C1QC, CD74, FCGR3, C1QA, C1QB, SLC11A1, C1RA, FCGR2B, IRF7, FCER1G, BCL3, H2-AA, C2	9.44	9.03182e-10	1.22664e-09
	GO:0006956~complement activation	9	C1QA, C1QB, C1RA, C4A, C3, C4B, CFH, SERPING1, C2, C1QC	9.44	0.00407857	0.0055504
	GO:0050764~regulation of phagocytosis	6	SLC11A1, FCGR2B, C3, FCER1G, CLEC7A, FCGR3	9.0624	0.398691	0.688426
	GO:0002819~regulation of adaptive immune response	13	H2-K1, PTPRC, PTPN6, H2-M3, C3, H2-Q1, H2-Q6, H2-Q7, B2M, FCGR3, SLC11A1, P2RX7, FCGR2B, TAP2, FCER1G	8.76571	2.1926e-05	2.97786e-05
	GO:0002822~regulation of adaptive immune response based on somatic recombination of immune receptors built from immunoglobulin superfamily domains	13	H2-K1, PTPRC, PTPN6, H2-M3, C3, H2-Q1, H2-Q6, H2-Q7, B2M, FCGR3, SLC11A1, P2RX7, FCGR2B, TAP2, FCER1G	8.76571	2.1926e-05	2.97786e-05
	GO:0019724~B cell mediated immunity	15	C4A, C3, C4B, SERPING1, C1QC, CD74, FCGR3, C1QA, C1QB, C1RA, FCGR2B, IRF7, FCER1G, BCL3, H2-AA, C2	8.71385	1.30082e-06	1.76668e-06
	GO:0032680~regulation of tumor necrosis factor production	6	TLR2, FCER1G, BCL3, TLR4, CLEC7A, FCGR3	8.39111	0.522988	1.00027
	GO:0002526~acute inflammatory response	17	C4A, C3, C4B, SERPING1, TLR4, C1QC, TRF, CD163, FCGR3, C1QA, C1QB, C1RA, SERPINA3N, SERPINA1A, SERPINF2, CFH, C2, IL1A	7.92494	3.25724e-07	4.42376e-07
	GO:0001819~positive regulation of cytokine production	13	H2-M3, H2-Q1, TLR2, TLR4, H2-Q6, H2-Q7, TLR7, DDX58, SLC11A1, P2RX7, FCER1G, BCL3, CLEC7A, CASP1, IL1A	7.91742	7.35847e-05	9.99412e-05
	GO:0002253~activation of immune response	18	PTPN6, PTPRC, C4A, C3, C4B, UNC93B1, TLR2, SERPING1, TLR4, C1QC, C1QA, C1QB, C1RA, LAT2, PLCG2, CFH, FCER1G, C2, CLEC7A	7.90326	8.80461e-08	1.19578e-07
	GO:0050778~positive regulation of immune response	28	C3, UNC93B1, TLR2, TLR4, C1QC, B2M, C1RA, SLC11A1, TAP2, CFH, FCER1G, C2, LAG3, H2-K1, PTPN6, PTPRC, C4A, H2-M3, C4B, H2-Q1, SERPING1, H2-Q6, H2-Q7, FCGR3, C1QA, C1QB, P2RX7, LAT2, PLCG2, H2-AA, CLEC7A	7.77412	1.32006e-13	1.77636e-13
	GO:0045807~positive regulation of endocytosis	7	SLC11A1, FCGR2B, C3, FCER1G, CLEC7A, LDLRAP1, FCGR3	7.77412	0.241866	0.375353
	GO:0002706~regulation of lymphocyte mediated immunity	13	H2-K1, PTPRC, PTPN6, H2-M3, C3, H2-Q1, H2-Q6, H2-Q7, B2M, FCGR3, P2RX7, FCGR2B, TAP2, FCER1G, LAG3	7.552	0.000127796	0.000173574
	GO:0002697~regulation of immune effector process	17	H2-K1, PTPN6, PTPRC, H2-M3, C3, H2-Q1, SERPING1, H2-Q6, H2-Q7, B2M, FCGR3, DDX58, CD37, P2RX7, FCGR2B, TAP2, CFH, FCER1G, LAG3	7.29455	1.18736e-06	1.61259e-06
	GO:0046651~lymphocyte proliferation	8	PTPRC, SLC11A1, P2RX7, CD86, DOCK2, ITGAX, ELF4, ITGB2	7.19238	0.114316	0.164734
	GO:0002703~regulation of leukocyte mediated immunity	13	H2-K1, PTPRC, PTPN6, H2-M3, C3, H2-Q1, H2-Q6, H2-Q7, B2M, FCGR3, P2RX7, FCGR2B, TAP2, FCER1G, LAG3	7.01257	0.000299863	0.000407312
	GO:0060326~cell chemotaxis	5	CX3CR1, FCER1G, CSF3R, ITGB2, FCGR3	6.99259	0.997918	8.04365
	GO:0030595~leukocyte chemotaxis	5	CX3CR1, FCER1G, CSF3R, ITGB2, FCGR3	6.99259	0.997918	8.04365
	GO:0002237~response to molecule of bacterial origin	9	SLC11A1, P2RX7, H2-M3, TAP2, PLCG2, TLR2, TLR4, STAT1, B2M	6.93551	0.0441755	0.0613427
	GO:0006909~phagocytosis	9	SLC11A1, P2RX7, FCGR2B, HCK, IRF8, FCER1G, CLEC7A, VAV1, FCGR3	6.93551	0.0441755	0.0613427
	GO:0006935~chemotaxis	19	C3AR1, CCL2, CXCL5, CCL8, ITGB2, CCL4, CCL7, CXCL10, CCL6, FCGR3, CCL11, LSP1, CCL12, DOCK2, CXCL13, CXCL16, CX3CR1, FCER1G, CSF3R	6.58202	5.45589e-07	7.40981e-07
	GO:0045088~regulation of innate immune response	8	H2-M3, TLR2, UNC93B1, MYO1F, TLR4, SERPING1, CLEC7A, LAG3	6.56696	0.197511	0.298392
	GO:0002757~immune response-activating signal transduction	8	PTPN6, PTPRC, LAT2, PLCG2, TLR2, UNC93B1, FCER1G, CLEC7A	6.29333	0.251235	0.392177
	GO:0045089~positive regulation of innate immune response	6	H2-M3, TLR2, UNC93B1, TLR4, CLEC7A, LAG3	6.29333	0.942124	3.796
	GO:0002768~immune response-regulating cell surface receptor signaling pathway	7	PTPN6, PTPRC, LAT2, PLCG2, TLR2, FCER1G, CLEC7A	6.00727	0.688091	1.56983
	GO:0031349~positive regulation of defense response	9	H2-M3, C3, TLR2, UNC93B1, FCER1G, TLR4, CLEC7A, LAG3, FCGR3	5.96211	0.12875	0.187011
	GO:0045765~regulation of angiogenesis	7	HHEX, SERPINE1, CX3CR1, ITGB2, RUNX1, ANGPT2, IL1A	5.87378	0.731525	1.77008
	GO:0002764~immune response-regulating signal transduction	8	PTPN6, PTPRC, LAT2, PLCG2, TLR2, UNC93B1, FCER1G, CLEC7A	5.80923	0.38147	0.650334
	GO:0031347~regulation of defense response	15	SBNO2, H2-M3, C3, UNC93B1, TLR2, MYO1F, SERPING1, TLR4, FCGR3, DDX58, FCGR2B, CFH, FCER1G, CLEC7A, LAG3	5.49903	0.000593586	0.000806402
	GO:0042742~defense response to bacterium	15	H2-K1, LYZ2, LYZ1, H2-M3, NCF1, HCK, TLR2, MYO1F, TLR4, SLC11A1, P2RX7, IRF8, BCL3, FCER1G, DEFB1	5.24444	0.00107002	0.00145399
	GO:0042110~T cell activation	16	PTPRC, H2-M3, CD8A, CD3D, ELF4, ITGB2, VAV1, CD74, CD48, SLC11A1, DOCK2, CD86, P2RX7, ITGAX, BCL3, 5830411N06RIK	5.20828	0.000449232	0.00061025
	GO:0030100~regulation of endocytosis	7	SLC11A1, FCGR2B, C3, FCER1G, CLEC7A, LDLRAP1, FCGR3	5.08308	0.940312	3.75571
	GO:0050727~regulation of inflammatory response	7	SBNO2, FCGR2B, C3, CFH, FCER1G, SERPING1, FCGR3	4.63719	0.988941	5.93434
	GO:0016485~protein processing	11	C1QA, C1QB, C1RA, P2RX7, C4A, C3, C4B, CFH, SERPING1, C2, CASP1, C1QC	4.61511	0.139258	0.203458
	GO:0045619~regulation of lymphocyte differentiation	7	BMI1, PTPN6, PTPRC, CDKN2A, H2-OA, H2-AA, CD74	4.55724	0.992672	6.45867
	GO:0051604~protein maturation	11	C1QA, C1QB, C1RA, P2RX7, C4A, C3, C4B, CFH, SERPING1, C2, CASP1, C1QC	4.32667	0.226792	0.348712
	GO:0030217~T cell differentiation	8	PTPRC, DOCK2, CD3D, CD8A, BCL3, 5830411N06RIK, VAV1, CD74	3.97474	0.989856	6.04465
	GO:0051050~positive regulation of transport	13	CAV1, SGK1, C3, LDLRAP1, NIACR1, FCGR3, SLC11A1, P2RX7, FCGR2B, PLCG2, FCER1G, CLEC7A, CASP1	3.71879	0.203962	0.309321
	GO:0030098~lymphocyte differentiation	10	PTPRC, DOCK2, CD3D, CD8A, ONECUT1, PLCG2, BCL3, 5830411N06RIK, VAV1, CD74	3.31228	0.977572	5.02669
	GO:0002521~leukocyte differentiation	12	PTPRC, DOCK2, TNFSF11, CD3D, CD8A, ONECUT1, PLCG2, CD300LF, BCL3, 5830411N06RIK, VAV1, CD74	3.19099	0.799417	2.15824
	GO:0009967~positive regulation of signal transduction	13	PTPRC, CD8A, LITAF, CSF1, EDA2R, TLR4, HHEX, P2RX7, DOCK2, CDKN2A, TNFSF11, ALDH1A3, FGFBP1	2.85395	0.911449	3.23874
	GO:0030097~hemopoiesis	18	PTPRC, ONECUT1, CD8A, CD3D, VAV1, CD74, TIMP1, HBA-A1, PLSCR1, DOCK2, TNFSF11, ALAS2, IRF8, PLCG2, BCL3, CD300LF, RUNX1, 5830411N06RIK	2.70789	0.351409	0.58628
	GO:0048534~hemopoietic or lymphoid organ development	20	PTPRC, ONECUT1, CD8A, CD3D, TBX1, VAV1, CD74, TIMP1, HBA-A1, PLSCR1, DOCK2, ALAS2, TNFSF11, CXCL13, IRF8, PLCG2, BCL3, CD300LF, RUNX1, 5830411N06RIK	2.68754	0.182761	0.273727
	GO:0006897~endocytosis	13	CAV1, CD209A, HCK, VAV1, LDLRAP1, FCGR3, SLC11A1, P2RX7, FCGR2B, IRF8, FCER1G, CLEC7A, DNM2	2.61106	0.993563	6.62313
	GO:0010647~positive regulation of cell communication	13	PTPRC, CD8A, LITAF, CSF1, EDA2R, TLR4, HHEX, P2RX7, DOCK2, CDKN2A, TNFSF11, ALDH1A3, FGFBP1	2.59725	0.994735	6.87773
	GO:0043067~regulation of programmed cell death	28	BMI1, IFIH1, IL19, BTC, COL2A1, BDKRB2, PAX2, CD74, TIMP1, CDKN2A, 2610018G03RIK, ALDH1A3, FCER1G, BCL3, CASP1, SPP1, PIK3CG, PTPN6, PTPRC, NOL3, NIACR1, FCGR3, P2RX7, PLCG2, CX3CR1, MAPK8, BMP7, IFI204	1.888	0.890596	2.96044
	GO:0042981~regulation of apoptosis	26	BMI1, IFIH1, IL19, BTC, COL2A1, BDKRB2, CD74, TIMP1, CDKN2A, 2610018G03RIK, ALDH1A3, FCER1G, BCL3, CASP1, SPP1, PIK3CG, PTPN6, PTPRC, NOL3, NIACR1, FCGR3, P2RX7, CX3CR1, MAPK8, BMP7, IFI204	1.77533	0.999304	9.40236
	CELLULAR COMPARTMENT
	GO:0042825~TAP complex	5	TAP1, H2-OB, H2-AA, PSMB8, PSMB9	26.2316	0.00371903	0.0222364
	GO:0042824~MHC class I peptide loading complex	6	TAP2, TAP1, H2-OB, H2-AA, PSMB8, PSMB9	24.4828	0.00035162	0.00209904
	GO:0042613~MHC class II protein complex	5	H2-OA, H2-OB, H2-EB1, H2-AA, H2-DMB1	18.3621	0.0207317	0.124962
	GO:0042611~MHC protein complex	14	H2-K1, H2-M3, H2-Q1, H2-D1, H2-DMB1, H2-Q6, H2-Q7, B2M, H2-OA, GM8909, GM10499, H2-EB1, H2-OB, H2-AA, H2-T23, H2-T10	9.88729	1.84624e-07	1.10195e-06
	GO:0042612~MHC class I protein complex	9	H2-K1, GM8909, H2-M3, GM10499, H2-Q1, H2-D1, H2-T10, H2-T23, H2-Q6, H2-Q7, B2M	7.86948	0.00306406	0.0183146
	GO:0009897~external side of plasma membrane	27	CD8A, TLR2, H2-D1, CD74, CD48, CD44, SLC2A4, ITGAX, CD2, CD22, FCER1G, CD200R4, LAG3, H2-K1, ICAM1, PTPRC, H2-M3, H2-Q1, MMP19, H2-Q6, H2-Q7, VWF, P2RX7, CD86, FCGR2B, EMR1, H2-AA, CLEC7A, 5830411N06RIK	4.81337	1.39619e-08	8.33336e-08
	GO:0044459~plasma membrane part	73	CD8A, OSMR, FERMT1, TLR2, H2-D1, B2M, CD48, SLC2A4, CD44, SCN7A, CD200R4, AHNAK, LAG3, H2-K1, ICAM1, CD3D, MMP19, H2-DMB1, LDLRAP1, CTNNA3, CD86, H2-OA, GM8909, SLC26A7, GM10499, ST14, H2-OB, H2-AA, TMPRSS11A, 5830411N06RIK, GBP2, HS3ST3B1, CLEC1B, PRKCZ, CAV1, LITAF, RSAD2, ITGB2, CD74, RGS11, ITGAX, PPL, TGM1, CD2, CD22, FCER1G, H2-T10, PRIMA1, GPNMB, MS4A4B, PTPRC, PTPN6, H2-M3, SLC6A12, H2-Q1…	1.64168	0.00420809	0.0251663
	GO:0031224~intrinsic to membrane	190	S100A4, CD209A, OLFR884, OSMR, BTC, CD209F, CD52, CD48, CD44, CD46, CH25H, VMA21, CLEC4D, CDH23, CD3D, PLD4, LPCAT2, TMEM27, CD37, HAS1, LPAR6, CD33, ST14, LILRB4, CX3CR1, TMPRSS11A, PMP22, CLEC5A, HS3ST3B1, LY6G6D, RTP4, CSF2RB2, RTP1, BDKRB2, CD74, KCNMB2, SLC11A1, CD68, OLFR1507, TMEM125, UPK1B, FCER1G, TYROBP, ACER3, SLAMF9, ACER2, SLAMF8, FCGR3, CLEC7A, TREML2, GPR84, MPEG1, SLC16A12, H2-D1,…	1.17984	0.327348	2.33894
	GO:0016021~integral to membrane	182	S100A4, SLC44A1, OLFR884, CD209A, MPZL2, OSMR, BTC, CD209F, TLR2, TLR4, TLR7, SLC2A4, CD44, CH25H, CD46, VMA21, CSF3R, CLEC4D, PQLC3, CDH23, BST2, CD3D, PLD4, H2-DMB1, LPCAT2, CHPT1, TMEM27, IGSF6, LAT2, CD37, LPAR6, HAS1, GM10499, CD33, CX3CR1, LILRB4, H2-OB, ST14, CD300LF, TMPRSS11A, PMP22, CLEC5A, HS3ST3B1, C3AR1, CAV1, FGFR4, RTP4, CSF2RB2, IFITM3, RTP1, UNC93B1, ITGB2, BDKRB2, CD74, KCNMB2, …	1.17075	0.564503	4.84044
	MOLECULAR FUNCTION
	GO:0019864~IgG binding	3	FCGR2B, FCER1G, FCGR3	21.0763	0.710642	8.80372
	GO:0042288~MHC class I protein binding	5	TAP2, H2-OB, H2-AA, PSMB8, PSMB9	19.5151	0.0115782	0.0865067
	GO:0008009~chemokine activity	11	CCL11, CCL12, CCL2, CXCL5, CXCL13, CXCL16, CCL8, CCL4, CCL7, CCL6, CXCL10	10.1684	1.10356e-05	8.20107e-05
	GO:0042379~chemokine receptor binding	11	CCL11, CCL12, CCL2, CXCL5, CXCL13, CXCL16, CCL8, CCL4, CCL7, CCL6, CXCL10	9.90766	1.44725e-05	0.000107552
	GO:0004896~cytokine receptor activity	8	OSMR, CSF2RB2, CRLF2, CX3CR1, IL21R, CSF3R, CSF2RB, IL3RA	5.1094	0.132156	1.04782
	GO:0004867~serine-type endopeptidase inhibitor activity	10	SERPINA3N, SERPINA1A, SERPINF2, SERPINA1D, SERPINA1C, SERPINE1, CD109, SERPING1, GM8893, SERPINA1E, SERPIND1	3.05453	0.583011	6.29346
	GO:0005509~calcium ion binding	46	S100A4, S100A6, CD209A, SPOCK3, GALNT6, PCDHB14, MMP3, FAH, PLCL1, C1RA, ITGAX, PRRG1, TGM1, PLS1, CDH23, PCDHB9, AMY1, PCDHB7, SVEP1, PCDHB8, PCDHB5, PCDHB6, PCDHB3, MMP19, VIL1, PCDHB4, EFEMP1, CDHR2, ANXA1, PCDHB2, PADI2, LPCAT2, STAT1, ANXA4, ANXA3, PLSCR1, EMR1, FREM3, FBLN5, PLCG2, CDH19, GM7308, ALOX5, PLA2G3, PROS1, PLA2G4E	1.92363	0.00362634	0.0269941
KEGG PATHWAYS	Term	Count	Genes	Fold Enrichment	p-adjusted (Bonferroni)	p-adjusted (FDR) [%]
	mmu04610:Complement and coagulation cascades	20	C3AR1, C4A, C3, C4B, SERPINA1E, GM8893, SERPING1, BDKRB2, C1QC, C1QA, C1QB, C1RA, VWF, SERPINF2, SERPINA1A, SERPINA1D, CD46, SERPINE1, CFH, C2, SERPIND1, PROS1	7.8068	3.47817e-10	3.23903e-09
	mmu05332:Graft-versus-host disease	14	H2-K1, H2-M3, H2-Q1, H2-D1, H2-DMB1, H2-Q6, H2-Q7, CD86, H2-OA, GM10499, H2-EB1, H2-OB, H2-AA, H2-T23, H2-T10, IL1A	7.0665	5.519e-06	5.13956e-05
	mmu05330:Allograft rejection	13	H2-K1, H2-M3, H2-Q1, H2-D1, H2-DMB1, H2-Q6, H2-Q7, CD86, H2-OA, GM10499, H2-EB1, H2-OB, H2-AA, H2-T23, H2-T10	6.56175	4.74456e-05	0.000441845
	mmu04940:Type I diabetes mellitus	14	H2-K1, H2-M3, H2-Q1, H2-D1, H2-DMB1, H2-Q6, H2-Q7, CD86, H2-OA, GM10499, H2-EB1, H2-OB, H2-AA, H2-T23, H2-T10, IL1A	6.50567	1.57624e-05	0.000146788
	mmu05310:Asthma	7	CCL11, H2-OA, H2-OB, H2-EB1, H2-AA, FCER1G, H2-DMB1	6.20996	0.0869711	0.843739
	mmu04612:Antigen processing and presentation	19	H2-K1, H2-M3, CD8A, H2-Q1, H2-D1, H2-DMB1, IFI30, CTSS, H2-Q6, H2-Q7, CD74, B2M, H2-OA, GM10499, TAP2, TAP1, H2-OB, H2-EB1, H2-AA, H2-T23, H2-T10	6.11247	1.10902e-07	1.03277e-06
	mmu05320:Autoimmune thyroid disease	13	H2-K1, H2-M3, H2-Q1, H2-D1, H2-DMB1, H2-Q6, H2-Q7, CD86, H2-OA, GM10499, H2-EB1, H2-OB, H2-AA, H2-T23, H2-T10	5.28586	0.000537829	0.00500973
	mmu04621:NOD-like receptor signaling pathway	11	CCL11, CCL12, CCL2, ERBB2IP, NAIP2, MAPK13, NAIP5, CCL8, MAPK8, CASP1, CCL7	5.19404	0.00464677	0.0433643
	mmu05416:Viral myocarditis	16	H2-K1, ICAM1, CAV1, H2-M3, H2-Q1, H2-D1, H2-DMB1, ITGB2, H2-Q6, H2-Q7, CD86, H2-OA, GM10499, H2-OB, H2-EB1, H2-AA, H2-T23, H2-T10	4.98307	5.89718e-05	0.000549187
	mmu04640:Hematopoietic cell lineage	13	CD8A, CD3D, CSF1, CD37, CD44, CD33, H2-EB1, CD2, H2-AA, CSF3R, CD22, IL1A, IL3RA	4.53073	0.00276165	0.02575
	mmu05322:Systemic lupus erythematosus	15	C4A, C3, C4B, H2-DMB1, C1QC, FCGR3, C1QA, C1QB, C1RA, CD86, H2-OA, FCGR2B, H2-EB1, H2-OB, H2-AA, C2	4.26342	0.00102237	0.00952519
	mmu04620:Toll-like receptor signaling pathway	13	PIK3CG, TLR2, TLR4, STAT1, TLR7, CCL4, CXCL10, CD86, IRF5, MAPK13, IRF7, MAPK8, SPP1	3.84426	0.0143625	0.134629
	mmu04514:Cell adhesion molecules (CAMs)	20	H2-K1, PTPRC, ICAM1, H2-M3, CD8A, H2-Q1, H2-D1, H2-DMB1, CLDN22, ITGB2, H2-Q6, H2-Q7, CD86, H2-OA, GM10499, H2-OB, H2-EB1, CD2, CD22, H2-AA, H2-T23, H2-T10	3.80201	0.000107898	0.00100485
	mmu04060:Cytokine-cytokine receptor interaction	31	CCL2, CXCL5, OSMR, CSF2RB2, CRLF2, CSF1, IL21R, IL19, TNFRSF8, CCL8, CCL4, CCL7, CCL6, CXCL10, TNFRSF11B, CXCR6, CSF3R, CSF2RB, FIGF, IL1A, EDA2R, CCL11, CCL12, TNFRSF9, TNFSF10, TNFSF11, CXCL13, CXCL16, CX3CR1, BMP7, IL3RA	3.71943	5.72054e-08	5.32722e-07
	mmu04650:Natural killer cell mediated cytotoxicity	14	H2-K1, PIK3CG, ICAM1, PTPN6, H2-D1, ITGB2, VAV1, FCGR3, CD48, TNFSF10, PLCG2, FCER1G, H2-T23, TYROBP	3.35948	0.0279307	0.263458
	mmu04062:Chemokine signaling pathway	20	PIK3CG, PRKCZ, CCL2, CXCL5, NCF1, HCK, CCL8, STAT1, VAV1, CCL4, CCL7, CXCL10, CCL6, CCL11, CCL12, DOCK2, CXCL13, CXCL16, CXCR6, CX3CR1	3.21709	0.0013388	0.0124751
	mmu04666:Fc gamma R-mediated phagocytosis	10	PIK3CG, PTPRC, DOCK2, FCGR2B, NCF1, HCK, PLCG2, VAV1, PLA2G4E, DNM2	2.9873	0.514034	6.4992
	mmu04670:Leukocyte transendothelial migration	11	PIK3CG, ICAM1, CYBA, CYBB, NCF1, MAPK13, PLCG2, CLDN22, ITGB2, VAV1, CTNNA3	2.70614	0.578535	7.73094
	mmu04630:Jak-STAT signaling pathway	13	PIK3CG, PTPN6, CSF2RB2, SOCS3, OSMR, CRLF2, IL21R, IL19, STAT1, IRF9, CSF2RB, CSF3R, IL3RA	2.50383	0.483989	5.9754

## Sheet: All NR aging gene set down
	This table sumarizes the functional annotation of the following input:	All down-regulated genes that overlap between 3M_24M, 3M_29M and 3M_29M-microarray
	Sorting coulmn
	italics: p-adjusted (Bonferoni)<0.1
GENE ONTOLOGY TERMS	Term	Count	Genes	Fold Enrichment	p-adjusted (Bonferroni)	p-adjusted (FDR) [%]
	BIOLOGICAL PROCESS
	GO:0007268~synaptic transmission	11	WNT2, CPLX3, HRH1, NRXN2, NRXN3, ADORA2A, TRIM9, CARTPT, PAFAH1B1, PDYN, UNC13C	3.09544	0.911855	4.44502
	GO:0007067~mitosis	11	CCNB1, CDK1, KIFC1, CDCA8, KIF11, NUF2, KNTC1, PAFAH1B1, LMLN, UBE2C, ASPM	2.89994	0.979041	6.98033
	GO:0000087~M phase of mitotic cell cycle	11	CCNB1, CDK1, KIFC1, CDCA8, KIF11, NUF2, KNTC1, PAFAH1B1, LMLN, UBE2C, ASPM	2.84014	0.988809	8.06656
	GO:0022008~neurogenesis	22	EDN3, SATB2, RET, EGR2, ADORA2A, EOMES, GM7901, WNT2, NTRK3, PRDM12, SLITRK4, GCM1, BTG2, POU3F4, PCSK9, PAFAH1B1, ROBO3, FABP7, DCX, IGSF9, DCLK1, ASPM	2.0521	0.863894	3.66468
	CELLULAR COMPARTMENT
	GO:0000785~chromatin	10	SATB2, HIST1H1C, HIST1H2AG, ZFP57, HIST2H3C2, CBX2, CBX8, HIST1H4I, HMGN5, CHD3	3.28356	0.491253	4.25143
	GO:0005694~chromosome	18	SATB2, HIST1H1C, MKI67, ZFP57, HIST1H2AG, NUF2, KNTC1, HIST2H3C2, CBX2, HMGN5, CBX8, GM2710, CDCA8, TRP53BP1, FANCI, HIST1H4I, TOP2A, CHD3	2.57994	0.117165	0.797911
	GO:0044427~chromosomal part	15	SATB2, MKI67, HIST1H1C, ZFP57, HIST1H2AG, NUF2, KNTC1, HIST2H3C2, CBX2, HMGN5, CBX8, CDCA8, TRP53BP1, HIST1H4I, CHD3	2.5556	0.362132	2.84907
	GO:0044459~plasma membrane part	45	CPLX3, RAB3C, ECEL1, SCN3A, ADORA2A, GLRA3, GLRA2, CLDN5, GABBR1, OSCP1, WNT2, AP2B1, ATP2B4, AP3B2, CLEC2D, CD4, KCNQ2, SCN5A, GM5820, CHRNA2, IRS4, ANKS1B, PHACTR1, CACNA2D1, ARC, SLC8A1, SLC6A11, H2-M5, SCUBE1, PCDH7, PCDH18, NTRK3, PROM1, COPG2, EVPL, DOK3, RND1, NRM, LAYN, OTOF, RGS6, GNB4, RGS9, UNC13C, IGSF9	1.49298	0.682859	7.11669
	GO:0043232~intracellular non-membrane-bounded organelle	51	KIFC1, PRC1, TUBB2B, KNTC1, CBX2, CBX8, HMGN5, GM2710, TTLL3, FRMD3, CDCA8, GM11808, FANCI, DYNLL2, KDM5A, TOP2A, ASPM, ANKS1B, SATB2, ARC, KIF11, HIST1H1C, MICAL2, RND1, EVPL, KRT15, FHOD3, GM12174, LMNB1, HIST1H2AG, ADORA2A, KIF19A, HIST2H3C2, GM15427, NUFIP2, MINA, TRP53BP1, TRIM67, AVIL, PAFAH1B1, HIST1H4I, GM5820, CHD3, DVL2, MKI67, ZFP57, NUF2, KY, CCNB1, PROM1, PSPC1	1.43987	0.708402	7.61673
	MOLECULAR FUNCTION
	GO:0008188~neuropeptide receptor activity	5	SSTR2, CCKBR, TACR3, NPFFR1, NTSR1	7.00521	0.463486	5.89995
	GO:0008528~peptide receptor activity, G-protein coupled	8	HCRTR1, SSTR2, CCKBR, TACR3, AVPR1A, NPFFR1, NTSR1, GLP1R	3.87197	0.409403	5.01316
	GO:0005216~ion channel activity	15	CACNA2D1, TRPC3, SCN3A, GLRA3, GLRA2, CACNG4, CACNA2D4, KCNMB2, ANO2, TRPV6, HCN4, KCNQ2, SCN5A, KCNH5, CHRNA2	2.28823	0.494973	6.45415
	GO:0022838~substrate specific channel activity	15	CACNA2D1, TRPC3, SCN3A, GLRA3, GLRA2, CACNG4, CACNA2D4, KCNMB2, ANO2, TRPV6, HCN4, KCNQ2, SCN5A, KCNH5, CHRNA2	2.21832	0.589595	8.33051
KEGG PATHWAYS	Term	Count	Genes	Fold Enrichment	p-adjusted (Bonferroni)	p-adjusted (FDR) [%]
	mmu04115:p53 signaling pathway	6	CCNB1, CDK1, CDKN1A, BBC3, CCND2, RRM2	4.66315	0.586554	9.19617
	mmu04020:Calcium signaling pathway	13	IGH, SLC8A1, TACR3, CCKBR, ADORA2A, NTSR1, ATP2B3, HRH1, ATP2B4, ADRA1B, AVPR1A, PLCD4, PLCB1	3.64995	0.0187582	0.206615
	mmu04080:Neuroactive ligand-receptor interaction	15	TACR3, CCKBR, ADORA2A, GLRA3, GLRA2, GABBR1, NTSR1, CRHR1, HCRTR1, HRH1, SSTR2, AVPR1A, ADRA1B, NPFFR1, GLP1R	3.09382	0.027204	0.300792

## Sheet: 3M_24M_up
	Sorting coulmn
	italics: p-adjusted (Bonferoni)<0.1
GENE ONTOLOGY TERMS	Term	Count	Genes	Fold Enrichment	p-adjusted (Bonferroni)	p-adjusted (FDR) [%]
	BIOLOGICAL PROCESS
	GO:0019886~antigen processing and presentation of exogenous peptide antigen via MHC class II	7	FCGR2B, H2-EB1, H2-AA, H2-DMB1, IFI30, 1500011B03RIK, CD74	36.277	1.36782e-05	2.92152e-05
	GO:0001916~positive regulation of T cell mediated cytotoxicity	3	PTPRC, H2-Q1, B2M	27.6396	0.967965	7.08585
	GO:0045576~mast cell activation	4	LAT2, FCGR2B, TLR4, FCGR3	22.1117	0.385882	1.03599
	GO:0002673~regulation of acute inflammatory response	4	FCGR2B, C3, CFH, FCGR3	18.4264	0.573395	1.8031
	GO:0050766~positive regulation of phagocytosis	4	FCGR2B, C3, CLEC7A, FCGR3	14.4207	0.829807	3.71163
	GO:0001912~positive regulation of leukocyte mediated cytotoxicity	4	PTPRC, H2-Q1, LAG3, B2M	14.4207	0.829807	3.71163
	GO:0006956~complement activation	6	C1QA, C1RA, C3, C4B, CFH, C2	13.8198	0.0444992	0.0971776
	GO:0006958~complement activation, classical pathway	5	C1QA, C1RA, C3, C4B, C2	13.8198	0.259603	0.639925
	GO:0050764~regulation of phagocytosis	4	FCGR2B, C3, CLEC7A, FCGR3	13.267	0.895721	4.71384
	GO:0019724~B cell mediated immunity	10	C1QA, C1RA, FCGR2B, C3, C4B, IRF7, H2-AA, C2, CD74, FCGR3	12.7568	5.07201e-05	0.000108335
	GO:0002705~positive regulation of leukocyte mediated immunity	6	PTPRC, C3, H2-Q1, LAG3, FCGR3, B2M	12.4378	0.0736027	0.16316
	GO:0002708~positive regulation of lymphocyte mediated immunity	6	PTPRC, C3, H2-Q1, LAG3, FCGR3, B2M	12.4378	0.0736027	0.16316
	GO:0002526~acute inflammatory response	12	C1QA, C1RA, SERPINA3N, C3, C4B, CFH, TLR4, C2, IL1A, TRF, CD163, FCGR3	12.2843	2.09045e-06	4.46497e-06
	GO:0002824~positive regulation of adaptive immune response based on somatic recombination of immune receptors built from immunoglobulin superfamily domains	5	PTPRC, C3, H2-Q1, FCGR3, B2M	12.194	0.387475	1.04147
	GO:0002821~positive regulation of adaptive immune response	5	PTPRC, C3, H2-Q1, FCGR3, B2M	12.194	0.387475	1.04147
	GO:0002449~lymphocyte mediated immunity	11	C1QA, ICAM1, C1RA, FCGR2B, C3, C4B, IRF7, H2-AA, C2, CD74, FCGR3	12.0014	1.5361e-05	3.28096e-05
	GO:0001910~regulation of leukocyte mediated cytotoxicity	4	PTPRC, H2-Q1, LAG3, B2M	11.0559	0.97817	7.84387
	GO:0002699~positive regulation of immune effector process	6	PTPRC, C3, H2-Q1, LAG3, FCGR3, B2M	10.8155	0.13959	0.320607
	GO:0002253~activation of immune response	10	C1QA, C1RA, PTPRC, LAT2, C3, C4B, CFH, TLR4, C2, CLEC7A	9.64173	0.000589341	0.00125913
	GO:0045765~regulation of angiogenesis	5	SERPINE1, ITGB2, RUNX1, ANGPT2, IL1A	9.21321	0.759074	2.99419
	GO:0050778~positive regulation of immune response	15	PTPRC, C3, C4B, H2-Q1, TLR4, B2M, FCGR3, C1QA, C1RA, LAT2, CFH, H2-AA, CLEC7A, C2, LAG3	9.14547	5.7676e-07	1.23189e-06
	GO:0002706~regulation of lymphocyte mediated immunity	7	PTPRC, FCGR2B, C3, H2-Q1, LAG3, FCGR3, B2M	8.92973	0.0833811	0.185785
	GO:0002819~regulation of adaptive immune response	6	PTPRC, FCGR2B, C3, H2-Q1, FCGR3, B2M	8.88417	0.316614	0.809824
	GO:0002822~regulation of adaptive immune response based on somatic recombination of immune receptors built from immunoglobulin superfamily domains	6	PTPRC, FCGR2B, C3, H2-Q1, FCGR3, B2M	8.88417	0.316614	0.809824
	GO:0002703~regulation of leukocyte mediated immunity	7	PTPRC, FCGR2B, C3, H2-Q1, LAG3, FCGR3, B2M	8.29189	0.123301	0.280669
	GO:0002697~regulation of immune effector process	8	PTPRC, FCGR2B, C3, H2-Q1, CFH, LAG3, FCGR3, B2M	7.53808	0.0593896	0.130687
	GO:0031349~positive regulation of defense response	5	C3, TLR4, CLEC7A, LAG3, FCGR3	7.27359	0.966051	6.97058
	GO:0001819~positive regulation of cytokine production	5	H2-Q1, TLR4, CLEC7A, TLR7, IL1A	6.68701	0.989608	9.29339
	GO:0031347~regulation of defense response	8	FCGR2B, C3, CFH, MYO1F, TLR4, CLEC7A, LAG3, FCGR3	6.4403	0.151782	0.350986
	GO:0006935~chemotaxis	8	LSP1, CCL12, C3AR1, CXCL16, ITGB2, FCGR3, CCL6, CXCL10	6.08579	0.208043	0.496953
	GO:0016485~protein processing	6	C1QA, C1RA, C3, C4B, CFH, C2	5.52793	0.958118	6.5524
	GO:0051604~protein maturation	6	C1QA, C1RA, C3, C4B, CFH, C2	5.18243	0.984571	8.52443
	CELLULAR COMPARTMENT
	GO:0042613~MHC class II protein complex	3	H2-EB1, H2-AA, H2-DMB1	23.881	0.61621	7.50012
	GO:0042611~MHC protein complex	7	H2-Q1, H2-EB1, H2-D1, H2-AA, H2-DMB1, H2-T10, B2M	10.7158	0.00642549	0.0524646
	GO:0009897~external side of plasma membrane	13	ICAM1, PTPRC, H2-Q1, MMP19, H2-D1, CD74, FCGR2B, ITGAX, CD44, H2-AA, CD22, CLEC7A, LAG3	5.02351	0.00156408	0.0127423
	GO:0016021~integral to membrane	96	S100A4, GPR84, MPZL2, MPEG1, OSMR, BTC, SLC16A12, H2-D1, TLR4, LY9, TLR7, CD44, VMA21, SCN7A, AF251705, CALCRL, LAG3, CDH23, PCDHB9, LAIR1, ICAM1, PCDHB8, PCDHB5, BST2, PCDHB6, CMKLR1, PCDHB3, PLD4, H2-DMB1, PCDHB2, CHPT1, SLC7A11, CD163, TMEM27, CLEC1A, CD84, IGSF6, NAALAD2, LAT2, SLC26A7, LPAR6, CLIC5, ST14, H2-AA, TMPRSS11A, TREM2, PMP22, CLEC5A, HS3ST3B1, C3AR1, RTP4, RTP1, IFITM3, PCDHB14, T…	1.33857	0.0298749	0.246613
	GO:0031224~intrinsic to membrane	98	S100A4, MPZL2, OSMR, BTC, TLR4, TLR7, CD44, VMA21, CDH23, BST2, PLD4, H2-DMB1, CHPT1, TMEM27, IGSF6, LAT2, LPAR6, ST14, TMPRSS11A, PMP22, CLEC5A, HS3ST3B1, C3AR1, RTP4, RTP1, IFITM3, ITGB2, BDKRB2, CD74, KCNMB2, GPR22, CD68, ITGAX, UPK1B, H2-T10, TYROBP, HAVCR2, ACER3, COX8B, ACER2, H2-Q1, TLR13, FCGR3, GPR34, ST8SIA6, CXCL16, H2-EB1, TREML2, CLEC7A, GPR84, MPEG1, SLC16A12, H2-D1, LY9, SCN7A, AF2…	1.3191	0.0424398	0.352424
	MOLECULAR FUNCTION
	GO:0005509~calcium ion binding	21	S100A4, PCDHB9, S100A6, PCDHB8, SVEP1, SPOCK3, PCDHB5, PCDHB6, PCDHB3, EFEMP1, MMP19, PCDHB2, PCDHB14, ANXA4, C1RA, PRRG1, ITGAX, CDH19, PLS1, GM7308, CDH23	1.92143	0.422171	5.86004
	GO:0008236~serine-type peptidase activity	9	KLK6, C1RA, ST14, PRSS50, SERPINE1, PRSS16, TMPRSS11A, C2, PRSS23	3.2628	0.463274	6.62176
KEGG PATHWAYS	Term	Count	Genes	Fold Enrichment	p-adjusted (Bonferroni)	p-adjusted (FDR) [%]
	Complement and coagulation cascades	10	C1QA, C1RA, C3AR1, C3, C4B, SERPINE1, CFH, C2, SERPIND1, BDKRB2	9.00078	0.00010184	0.00124219
	Graft-versus-host disease	7	H2-Q1, H2-EB1, H2-D1, H2-AA, H2-DMB1, H2-T10, IL1A	8.14726	0.0159893	0.196404
	Type I diabetes mellitus	7	H2-Q1, H2-EB1, H2-D1, H2-AA, H2-DMB1, H2-T10, IL1A	7.50065	0.0252039	0.310867
	Antigen processing and presentation	10	H2-Q1, H2-EB1, H2-D1, H2-AA, H2-DMB1, IFI30, H2-T10, CTSS, CD74, B2M	7.41823	0.00052543	0.00641013
	Allograft rejection	6	H2-Q1, H2-EB1, H2-D1, H2-AA, H2-DMB1, H2-T10	6.98337	0.124046	1.60241
	Systemic lupus erythematosus	10	C1QA, C1RA, FCGR2B, C3, C4B, H2-EB1, H2-AA, H2-DMB1, C2, FCGR3	6.55397	0.00145829	0.0177982
	Viral myocarditis	8	ICAM1, H2-Q1, H2-EB1, H2-D1, H2-AA, H2-DMB1, H2-T10, ITGB2	5.74518	0.0358553	0.444369
	Autoimmune thyroid disease	6	H2-Q1, H2-EB1, H2-D1, H2-AA, H2-DMB1, H2-T10	5.62549	0.29189	4.12248
	Cell adhesion molecules (CAMs)	11	ICAM1, PTPRC, H2-Q1, H2-EB1, H2-D1, H2-AA, CD22, CLDN22, H2-DMB1, H2-T10, ITGB2	4.82185	0.00644148	0.0787896

## Sheet: 3M_29M_up
	Sorting coulmn
	italics: p-adjusted (Bonferoni)<0.1
GENE ONTOLOGY TERMS	Term	Count	Genes	Fold Enrichment	p-adjusted (Bonferroni)	p-adjusted (FDR) [%]
	BIOLOGICAL PROCESS
	GO:0042590~antigen processing and presentation of exogenous peptide antigen via MHC class I	3	H2-K1, FCER1G, FCGR3	55.7818	0.512776	1.64027
	GO:0001916~positive regulation of T cell mediated cytotoxicity	5	H2-K1, PTPRC, TAP2, H2-Q6, H2-Q7, B2M	51.6498	0.000972571	0.00223811
	GO:0001914~regulation of T cell mediated cytotoxicity	5	H2-K1, PTPRC, TAP2, H2-Q6, H2-Q7, B2M	42.259	0.00250334	0.00576507
	GO:0002888~positive regulation of myeloid leukocyte mediated immunity	3	C3, FCER1G, FCGR3	34.8636	0.861002	4.43738
	GO:0045576~mast cell activation	5	FYB, LAT2, FCGR2B, FCER1G, FCGR3	30.9899	0.00997925	0.0230662
	GO:0002920~regulation of humoral immune response	4	PTPN6, PTPRC, CD37, SERPING1	30.9899	0.146331	0.363246
	GO:0019886~antigen processing and presentation of exogenous peptide antigen via MHC class II	5	FCGR2B, H2-AA, FCER1G, H2-DMB1, CD74	29.053	0.0131746	0.0305
	GO:0002864~regulation of acute inflammatory response to antigenic stimulus	4	FCGR2B, C3, FCER1G, FCGR3	28.6061	0.184603	0.46831
	GO:0002866~positive regulation of acute inflammatory response to antigenic stimulus	3	C3, FCER1G, FCGR3	27.8909	0.956286	6.94656
	GO:0002673~regulation of acute inflammatory response	5	FCGR2B, C3, FCER1G, SERPING1, FCGR3	25.8249	0.0216928	0.0504327
	GO:0002675~positive regulation of acute inflammatory response	3	C3, FCER1G, FCGR3	25.3554	0.977651	8.3715
	GO:0006911~phagocytosis, engulfment	4	FCGR2B, FCER1G, CLEC7A, FCGR3	24.7919	0.273607	0.732574
	GO:0002824~positive regulation of adaptive immune response based on somatic recombination of immune receptors built from immunoglobulin superfamily domains	9	H2-K1, PTPRC, SLC11A1, C3, TAP2, FCER1G, H2-Q6, H2-Q7, FCGR3, B2M	24.6096	1.2688e-06	2.91841e-06
	GO:0002821~positive regulation of adaptive immune response	9	H2-K1, PTPRC, SLC11A1, C3, TAP2, FCER1G, H2-Q6, H2-Q7, FCGR3, B2M	24.6096	1.2688e-06	2.91841e-06
	GO:0001912~positive regulation of leukocyte mediated cytotoxicity	6	H2-K1, PTPRC, TAP2, H2-Q6, H2-Q7, LAG3, B2M	24.253	0.0023999	0.00552658
	GO:0050766~positive regulation of phagocytosis	6	SLC11A1, FCGR2B, C3, FCER1G, CLEC7A, FCGR3	24.253	0.0023999	0.00552658
	GO:0042098~T cell proliferation	7	PTPRC, SLC11A1, CD86, DOCK2, ITGAX, ELF4, ITGB2	23.2424	0.000265909	0.000611706
	GO:0050764~regulation of phagocytosis	6	SLC11A1, FCGR2B, C3, FCER1G, CLEC7A, FCGR3	22.3127	0.00372248	0.00857781
	GO:0002444~myeloid leukocyte mediated immunity	4	LAT2, NCF1, MYO1F, FCGR3	21.8752	0.375242	1.07613
	GO:0030593~neutrophil chemotaxis	4	FCER1G, CSF3R, ITGB2, FCGR3	21.8752	0.375242	1.07613
	GO:0006958~complement activation, classical pathway	7	C1QA, C1QB, C1RA, C4A, C3, C4B, SERPING1, C1QC	21.6929	0.000411795	0.000947374
	GO:0002705~positive regulation of leukocyte mediated immunity	9	H2-K1, PTPRC, C3, TAP2, FCER1G, H2-Q6, H2-Q7, LAG3, FCGR3, B2M	20.9182	5.09347e-06	1.17157e-05
	GO:0002708~positive regulation of lymphocyte mediated immunity	9	H2-K1, PTPRC, C3, TAP2, FCER1G, H2-Q6, H2-Q7, LAG3, FCGR3, B2M	20.9182	5.09347e-06	1.17157e-05
	GO:0002861~regulation of inflammatory response to antigenic stimulus	4	FCGR2B, C3, FCER1G, FCGR3	20.6599	0.428859	1.28009
	GO:0002699~positive regulation of immune effector process	10	H2-K1, PTPRC, CD37, C3, TAP2, FCER1G, H2-Q6, H2-Q7, LAG3, FCGR3, B2M	20.2108	6.98715e-07	1.60714e-06
	GO:0050830~defense response to Gram-positive bacterium	5	LYZ2, NCF1, HCK, TLR2, MYO1F	20.2108	0.0590769	0.139966
	GO:0002449~lymphocyte mediated immunity	16	PTPN6, ICAM1, C4A, C3, C4B, SERPING1, C1QC, CD74, FCGR3, C1QA, C1QB, SLC11A1, C1RA, FCGR2B, IRF7, FCER1G, H2-AA	19.5726	1.29696e-12	2.9865e-12
	GO:0019724~B cell mediated immunity	13	C4A, C4B, C3, SERPING1, C1QC, CD74, FCGR3, C1QA, C1QB, C1RA, FCGR2B, IRF7, H2-AA, FCER1G	18.5939	2.12392e-09	4.8853e-09
	GO:0001910~regulation of leukocyte mediated cytotoxicity	6	H2-K1, PTPRC, TAP2, H2-Q6, H2-Q7, LAG3, B2M	18.5939	0.00953819	0.022042
	GO:0002698~negative regulation of immune effector process	4	PTPN6, PTPRC, FCGR2B, SERPING1	18.5939	0.537235	1.75672
	GO:0002822~regulation of adaptive immune response based on somatic recombination of immune receptors built from immunoglobulin superfamily domains	11	H2-K1, PTPN6, PTPRC, SLC11A1, FCGR2B, C3, TAP2, FCER1G, H2-Q6, H2-Q7, FCGR3, B2M	18.2619	2.0701e-07	4.76151e-07
	GO:0002819~regulation of adaptive immune response	11	H2-K1, PTPN6, PTPRC, SLC11A1, FCGR2B, C3, TAP2, FCER1G, H2-Q6, H2-Q7, FCGR3, B2M	18.2619	2.0701e-07	4.76151e-07
	GO:0006956~complement activation	7	C1QA, C1QB, C1RA, C4A, C3, C4B, SERPING1, C1QC	18.0774	0.00128122	0.00294882
	GO:0045807~positive regulation of endocytosis	6	SLC11A1, FCGR2B, C3, FCER1G, CLEC7A, FCGR3	16.4064	0.0179217	0.0415874
	GO:0002706~regulation of lymphocyte mediated immunity	11	H2-K1, PTPN6, PTPRC, FCGR2B, C3, TAP2, FCER1G, H2-Q6, H2-Q7, LAG3, FCGR3, B2M	15.7333	9.59681e-07	2.20739e-06
	GO:0046651~lymphocyte proliferation	7	PTPRC, SLC11A1, CD86, DOCK2, ITGAX, ELF4, ITGB2	15.4949	0.00327104	0.00753588
	GO:0006909~phagocytosis	8	SLC11A1, FCGR2B, HCK, IRF8, FCER1G, CLEC7A, VAV1, FCGR3	15.1787	0.000516094	0.00118738
	GO:0002253~activation of immune response	14	PTPRC, PTPN6, C4A, C4B, C3, TLR2, SERPING1, C1QC, C1QA, C1QB, C1RA, LAT2, PLCG2, FCER1G, CLEC7A	15.1346	3.72545e-09	8.56903e-09
	GO:0050778~positive regulation of immune response	22	H2-K1, PTPN6, PTPRC, C4A, C3, C4B, TLR2, SERPING1, H2-Q6, C1QC, H2-Q7, FCGR3, B2M, C1QA, C1QB, SLC11A1, C1RA, LAT2, TAP2, PLCG2, FCER1G, H2-AA, CLEC7A, LAG3	15.0392	4.12863e-16	9.4964e-16
	GO:0002697~regulation of immune effector process	14	H2-K1, PTPRC, PTPN6, C3, SERPING1, H2-Q6, H2-Q7, B2M, FCGR3, DDX58, CD37, FCGR2B, TAP2, FCER1G, LAG3	14.7906	5.04735e-09	1.16096e-08
	GO:0002768~immune response-regulating cell surface receptor signaling pathway	7	PTPN6, PTPRC, LAT2, PLCG2, TLR2, FCER1G, CLEC7A	14.7906	0.0043232	0.00996501
	GO:0002703~regulation of leukocyte mediated immunity	11	H2-K1, PTPN6, PTPRC, FCGR2B, C3, TAP2, FCER1G, H2-Q6, H2-Q7, LAG3, FCGR3, B2M	14.6095	2.03303e-06	4.67625e-06
	GO:0050777~negative regulation of immune response	4	PTPN6, PTPRC, FCGR2B, SERPING1	14.303	0.813319	3.78688
	GO:0030595~leukocyte chemotaxis	4	FCER1G, CSF3R, ITGB2, FCGR3	13.7733	0.846464	4.21847
	GO:0032680~regulation of tumor necrosis factor production	4	TLR2, FCER1G, CLEC7A, FCGR3	13.7733	0.846464	4.21847
	GO:0060326~cell chemotaxis	4	FCER1G, CSF3R, ITGB2, FCGR3	13.7733	0.846464	4.21847
	GO:0002757~immune response-activating signal transduction	7	PTPN6, PTPRC, LAT2, PLCG2, TLR2, FCER1G, CLEC7A	13.5581	0.00724689	0.0167281
	GO:0002526~acute inflammatory response	11	C1QA, C1QB, C1RA, SERPINA3N, C4A, C3, C4B, SERPINF2, SERPING1, C1QC, TRF, FCGR3	12.6255	8.71817e-06	2.0053e-05
	GO:0002764~immune response-regulating signal transduction	7	PTPN6, PTPRC, LAT2, PLCG2, TLR2, FCER1G, CLEC7A	12.5152	0.0115849	0.0267987
	GO:0002237~response to molecule of bacterial origin	6	SLC11A1, TAP2, PLCG2, TLR2, STAT1, B2M	11.384	0.103305	0.250492
	GO:0030100~regulation of endocytosis	6	SLC11A1, FCGR2B, C3, FCER1G, CLEC7A, FCGR3	10.7273	0.134862	0.332658
	GO:0050851~antigen receptor-mediated signaling pathway	4	PTPN6, PTPRC, LAT2, PLCG2	10.33	0.986071	9.36248
	GO:0045088~regulation of innate immune response	5	TLR2, MYO1F, SERPING1, CLEC7A, LAG3	10.1054	0.605052	2.11416
	GO:0031349~positive regulation of defense response	6	C3, TLR2, FCER1G, CLEC7A, LAG3, FCGR3	9.78628	0.200424	0.513159
	GO:0031347~regulation of defense response	10	DDX58, FCGR2B, C3, TLR2, MYO1F, FCER1G, SERPING1, CLEC7A, LAG3, FCGR3	9.02618	0.000953516	0.00219423
	GO:0001819~positive regulation of cytokine production	6	DDX58, SLC11A1, TLR2, FCER1G, CLEC7A, H2-Q6, H2-Q7	8.99707	0.282018	0.759163
	GO:0050727~regulation of inflammatory response	5	FCGR2B, C3, FCER1G, SERPING1, FCGR3	8.15524	0.872112	4.62032
	GO:0042110~T cell activation	10	CD48, PTPRC, SLC11A1, CD86, DOCK2, ITGAX, ELF4, ITGB2, VAV1, CD74	8.01463	0.0025755	0.00593145
	GO:0042742~defense response to bacterium	9	H2-K1, SLC11A1, LYZ2, NCF1, HCK, IRF8, TLR2, MYO1F, FCER1G	7.74747	0.012625	0.0292199
	GO:0016485~protein processing	7	C1QA, C1QB, C1RA, C4A, C3, C4B, SERPING1, C1QC	7.23098	0.22591	0.587259
	GO:0006935~chemotaxis	8	LSP1, C3AR1, DOCK2, CXCL5, FCER1G, CSF3R, ITGB2, FCGR3	6.82346	0.100034	0.242136
	GO:0051604~protein maturation	7	C1QA, C1QB, C1RA, C4A, C3, C4B, SERPING1, C1QC	6.77904	0.303694	0.829113
	GO:0060627~regulation of vesicle-mediated transport	6	SLC11A1, FCGR2B, C3, FCER1G, CLEC7A, FCGR3	6.7207	0.712008	2.82266
	GO:0051050~positive regulation of transport	7	SLC11A1, FCGR2B, C3, PLCG2, FCER1G, CLEC7A, FCGR3	4.93021	0.8466	4.22043
	GO:0002694~regulation of leukocyte activation	7	PTPN6, PTPRC, FCGR2B, H2-AA, FCER1G, LAG3, CD74	4.2259	0.981391	8.75658
	GO:0006897~endocytosis	8	SLC11A1, FCGR2B, HCK, IRF8, FCER1G, CLEC7A, VAV1, FCGR3	3.95616	0.926235	5.81991
	GO:0030097~hemopoiesis	10	PLSCR1, PTPRC, DOCK2, ALAS2, ONECUT1, PLCG2, IRF8, VAV1, CD74, TIMP1	3.70397	0.614805	2.17044
	GO:0048534~hemopoietic or lymphoid organ development	10	PLSCR1, PTPRC, DOCK2, ALAS2, ONECUT1, PLCG2, IRF8, VAV1, CD74, TIMP1	3.30853	0.87143	4.60864
	CELLULAR COMPARTMENT
	GO:0042825~TAP complex	5	TAP1, H2-OB, H2-AA, PSMB8, PSMB9	60.5825	7.93379e-05	0.000719852
	GO:0042824~MHC class I peptide loading complex	6	TAP2, TAP1, H2-OB, H2-AA, PSMB8, PSMB9	56.5437	3.23419e-06	2.93435e-05
	GO:0042613~MHC class II protein complex	3	H2-OB, H2-AA, H2-DMB1	25.4446	0.523612	6.50644
	GO:0042611~MHC protein complex	8	H2-K1, H2-OB, H2-D1, H2-AA, H2-DMB1, H2-T23, H2-Q6, H2-Q7, B2M	13.0485	0.000294271	0.00267025
	GO:0042612~MHC class I protein complex	5	H2-K1, H2-D1, H2-T23, H2-Q6, H2-Q7, B2M	10.0971	0.168429	1.65947
	GO:0009897~external side of plasma membrane	19	H2-K1, ICAM1, PTPRC, H2-D1, TLR2, H2-Q6, H2-Q7, CD74, CD48, VWF, CD86, EMR1, FCGR2B, ITGAX, CD44, FCER1G, CD22, H2-AA, CLEC7A, LAG3	7.82279	4.30799e-09	3.9086e-08
	GO:0000323~lytic vacuole	9	SLC11A1, CD68, H2-OB, H2-AA, H2-DMB1, SULT1C2, CTSS, CD74, PLA2G4E	4.26447	0.146157	1.42336
	GO:0005773~vacuole	10	SLC11A1, CD68, IRGM1, H2-OB, H2-AA, H2-DMB1, SULT1C2, CTSS, CD74, PLA2G4E	4.15762	0.0829874	0.782943
	GO:0044459~plasma membrane part	35	OSMR, H2-D1, TLR2, RSAD2, ITGB2, CD74, B2M, CD48, RGS11, CD44, ITGAX, TGM1, CD22, FCER1G, SCN7A, GPNMB, LAG3, H2-K1, PTPRC, ICAM1, PTPN6, ANXA1, H2-DMB1, H2-Q6, H2-Q7, LSP1, VWF, CD86, EMR1, FCGR2B, H2-OB, H2-AA, H2-T23, CLEC7A, GBP2, PLA2G4E	1.81785	0.0718406	0.674119
	GO:0031224~intrinsic to membrane	91	S100A4, GPR84, MPEG1, OSMR, IL21R, TLR2, H2-D1, CD52, LY9, CD48, CD44, CD46, CH25H, NIPAL2, CSF2RB, CSF3R, SCN7A, AF251705, LAG3, H2-K1, PCDHB9, LAIR1, ICAM1, PCDHB8, PCDHB5, BST2, PCDHB6, PCDHB3, PLD4, H2-DMB1, PCDHB2, LPCAT2, CD84, TNFRSF9, CD37, CD86, NAALAD2, LAT2, PLEKHH2, SIGLEC5, HAS1, H2-OB, LILRB4, H2-AA, TREM2, PMP22, C3AR1, RTP4, GALNT6, CSF2RB2, CRLF2, IFITM3, CD109, ITGB2, CD74, SLC1…	1.30507	0.0948939	0.900518
	GO:0016021~integral to membrane	87	S100A4, GPR84, MPEG1, OSMR, IL21R, TLR2, H2-D1, LY9, CD44, CD46, CH25H, NIPAL2, CSF2RB, CSF3R, SCN7A, AF251705, LAG3, H2-K1, PCDHB9, LAIR1, ICAM1, PCDHB8, PCDHB5, BST2, PCDHB6, PCDHB3, PLD4, H2-DMB1, PCDHB2, LPCAT2, CD84, TNFRSF9, CD37, CD86, NAALAD2, LAT2, PLEKHH2, SIGLEC5, HAS1, H2-OB, LILRB4, H2-AA, TREM2, PMP22, C3AR1, RTP4, GALNT6, CSF2RB2, CRLF2, IFITM3, ITGB2, CD74, SLC11A1, CD68, OLFR1507…	1.29251	0.197942	1.98136
	MOLECULAR FUNCTION
	GO:0019864~IgG binding	3	FCGR2B, FCER1G, FCGR3	46.1143	0.140821	1.75567
	GO:0042288~MHC class I protein binding	5	TAP2, H2-OB, H2-AA, PSMB8, PSMB9	42.6984	0.000299273	0.00349301
	GO:0004896~cytokine receptor activity	7	OSMR, CSF2RB2, CRLF2, IL21R, CSF3R, CSF2RB, IL3RA	9.78182	0.00668916	0.0782947
	GO:0004620~phospholipase activity	5	PLCG2, PLD4, ASPG, PLA2G3, PLA2G4E	6.09977	0.56403	9.23378
	GO:0005509~calcium ion binding	26	S100A4, S100A6, GALNT6, C1RA, ITGAX, TGM1, PCDHB9, AMY1, PCDHB8, PCDHB5, PCDHB6, PCDHB3, CDHR2, ANXA1, PCDHB2, LPCAT2, STAT1, ANXA3, PLSCR1, FREM3, EMR1, CDH19, PLCG2, PLA2G3, PROS1, PLA2G4E	2.37891	0.00579082	0.0677529
KEGG PATHWAYS	Term	Count	Genes	Fold Enrichment	p-adjusted (Bonferroni)	p-adjusted (FDR) [%]
	Complement and coagulation cascades	13	C3AR1, C4A, C4B, C3, SERPING1, C1QC, C1QA, C1QB, C1RA, VWF, SERPINF2, CD46, SERPINE1, PROS1	10.3603	2.18059e-07	2.54476e-06
	Graft-versus-host disease	8	H2-K1, CD86, H2-OB, H2-D1, H2-AA, H2-DMB1, H2-T23, H2-Q6, H2-Q7	8.24425	0.00386717	0.0452075
	Allograft rejection	8	H2-K1, CD86, H2-OB, H2-D1, H2-AA, H2-DMB1, H2-T23, H2-Q6, H2-Q7	8.24425	0.00386717	0.0452075
	Antigen processing and presentation	12	H2-K1, H2-D1, H2-DMB1, CTSS, H2-Q6, H2-Q7, CD74, B2M, TAP2, H2-OB, TAP1, H2-AA, H2-T23	7.88187	2.12966e-05	0.000248535
	Type I diabetes mellitus	8	H2-K1, CD86, H2-OB, H2-D1, H2-AA, H2-DMB1, H2-T23, H2-Q6, H2-Q7	7.58995	0.00664335	0.0777569
	Systemic lupus erythematosus	12	C4A, C4B, C3, H2-DMB1, C1QC, FCGR3, C1QA, C1RA, C1QB, CD86, FCGR2B, H2-OB, H2-AA	6.96359	7.62359e-05	0.00088971
	Natural killer cell mediated cytotoxicity	14	H2-K1, PIK3CG, ICAM1, PTPN6, H2-D1, ITGB2, VAV1, FCGR3, CD48, TNFSF10, PLCG2, FCER1G, H2-T23, TYROBP	6.85895	7.17892e-06	8.37789e-05
	Autoimmune thyroid disease	8	H2-K1, CD86, H2-OB, H2-D1, H2-AA, H2-DMB1, H2-T23, H2-Q6, H2-Q7	6.6412	0.0156002	0.183323
	Viral myocarditis	10	H2-K1, ICAM1, CD86, H2-OB, H2-D1, H2-AA, H2-DMB1, ITGB2, H2-T23, H2-Q6, H2-Q7	6.3586	0.00199918	0.0233512
	Fc gamma R-mediated phagocytosis	9	PIK3CG, PTPRC, DOCK2, FCGR2B, NCF1, HCK, PLCG2, VAV1, PLA2G4E	5.48916	0.0181139	0.213102
	Jak-STAT signaling pathway	12	IRF9, PIK3CG, PTPN6, OSMR, SOCS3, CSF2RB2, CRLF2, IL21R, CSF3R, CSF2RB, STAT1, IL3RA	4.71875	0.00338862	0.0396048
	Cell adhesion molecules (CAMs)	12	H2-K1, PTPRC, ICAM1, H2-D1, H2-DMB1, ITGB2, H2-Q6, H2-Q7, CD86, H2-OB, CD22, H2-AA, H2-T23	4.65747	0.0038254	0.0447184
	Leukocyte transendothelial migration	8	PIK3CG, ICAM1, CYBA, CYBB, NCF1, PLCG2, ITGB2, VAV1	4.01821	0.272965	3.65185

## Sheet: 3M_29M-microarray_up
	Sorting coulmn
	italics: p-adjusted (Bonferoni)<0.1
GENE ONTOLOGY TERMS	Term	Count	Genes	Fold Enrichment	p-adjusted (Bonferroni)	p-adjusted (FDR) [%]
	BIOLOGICAL PROCESS
	GO:0019886~antigen processing and presentation of exogenous peptide antigen via MHC class II	4	H2-OA, FCGR2B, CTSE, UNC93B1	17.7341	0.691424	2.04123
	GO:0006958~complement activation, classical pathway	6	C1QA, C1QB, C1RA, C3, C4B, C2	14.1873	0.0473949	0.0851299
	GO:0050766~positive regulation of phagocytosis	4	FCGR2B, C3, CLEC7A, FCGR3	12.3368	0.96872	5.89632
	GO:0006956~complement activation	6	C1QA, C1QB, C1RA, C3, C4B, C2	11.8227	0.113094	0.210289
	GO:0050764~regulation of phagocytosis	4	FCGR2B, C3, CLEC7A, FCGR3	11.3498	0.987855	7.44493
	GO:0019724~B cell mediated immunity	10	C1QA, C1QB, C1RA, FCGR2B, C3, C4B, IRF7, BCL3, C2, FCGR3	10.9133	0.000244715	0.000429287
	GO:0002526~acute inflammatory response	12	C1QA, C1QB, C1RA, SERPINA3N, C3, SERPINA1A, C4B, SERPINF2, C2, IL1A, TRF, FCGR3	10.5091	1.36932e-05	2.40183e-05
	GO:0045807~positive regulation of endocytosis	5	FCGR2B, C3, CLEC7A, LDLRAP1, FCGR3	10.4318	0.668673	1.91892
	GO:0002449~lymphocyte mediated immunity	11	C1QA, C1QB, C1RA, CD8A, FCGR2B, C3, C4B, IRF7, BCL3, C2, FCGR3	10.2671	8.58317e-05	0.000150557
	GO:0002699~positive regulation of immune effector process	6	P2RX7, CD37, H2-M3, C3, LAG3, FCGR3	9.25258	0.322822	0.681422
	GO:0001819~positive regulation of cytokine production	8	DDX58, P2RX7, H2-M3, BCL3, CLEC7A, CASP1, TLR7, IL1A	9.15309	0.0212089	0.0375938
	GO:0002705~positive regulation of leukocyte mediated immunity	5	P2RX7, H2-M3, C3, LAG3, FCGR3	8.86705	0.87004	3.51583
	GO:0002708~positive regulation of lymphocyte mediated immunity	5	P2RX7, H2-M3, C3, LAG3, FCGR3	8.86705	0.87004	3.51583
	GO:0031349~positive regulation of defense response	6	H2-M3, C3, UNC93B1, CLEC7A, LAG3, FCGR3	7.46699	0.650898	1.82898
	GO:0006909~phagocytosis	5	P2RX7, FCGR2B, IRF8, CLEC7A, FCGR3	7.23841	0.986388	7.25967
	GO:0006935~chemotaxis	11	CCL11, LSP1, CCL12, CCL2, CXCL13, CX3CR1, CCL8, CCL4, CCL7, FCGR3, CXCL10	7.15872	0.00257283	0.00451851
	GO:0030100~regulation of endocytosis	5	FCGR2B, C3, CLEC7A, LDLRAP1, FCGR3	6.82081	0.995099	8.90647
	GO:0002253~activation of immune response	8	C1QA, C1QB, C1RA, C3, C4B, UNC93B1, C2, CLEC7A	6.59874	0.161998	0.309516
	GO:0002706~regulation of lymphocyte mediated immunity	6	P2RX7, H2-M3, FCGR2B, C3, LAG3, FCGR3	6.54798	0.850219	3.27531
	GO:0002697~regulation of immune effector process	8	DDX58, P2RX7, CD37, H2-M3, FCGR2B, C3, LAG3, FCGR3	6.44877	0.184519	0.357141
	GO:0016485~protein processing	8	C1QA, C1QB, C1RA, P2RX7, C3, C4B, C2, CASP1	6.30546	0.209041	0.410489
	GO:0050778~positive regulation of immune response	12	C1QA, C1QB, C1RA, P2RX7, H2-M3, C3, C4B, UNC93B1, C2, CLEC7A, LAG3, FCGR3	6.2591	0.0028245	0.00496112
	GO:0031347~regulation of defense response	9	DDX58, SBNO2, H2-M3, FCGR2B, C3, UNC93B1, CLEC7A, LAG3, FCGR3	6.19833	0.0824848	0.150883
	GO:0002703~regulation of leukocyte mediated immunity	6	P2RX7, H2-M3, FCGR2B, C3, LAG3, FCGR3	6.08026	0.928025	4.51069
	GO:0051604~protein maturation	8	C1QA, C1QB, C1RA, P2RX7, C3, C4B, C2, CASP1	5.91137	0.294447	0.609887
	GO:0051050~positive regulation of transport	9	P2RX7, CAV1, FCGR2B, C3, CLEC7A, CASP1, NIACR1, LDLRAP1, FCGR3	4.83657	0.37699	0.826554
	GO:0042742~defense response to bacterium	7	P2RX7, LYZ2, LYZ1, H2-M3, IRF8, BCL3, DEFB1	4.59773	0.97369	6.18145
	GO:0042110~T cell activation	7	P2RX7, CD3D, ITGAX, CD8A, H2-M3, BCL3, 5830411N06RIK	4.28065	0.994219	8.64226
	GO:0060348~bone development	7	TNFSF11, H2-M3, MAPK8, COL2A1, GPNMB, BMP7, SPP1	4.20809	0.996284	9.34776
	GO:0009967~positive regulation of signal transduction	9	HHEX, P2RX7, CDKN2A, TNFSF11, LITAF, CD8A, CSF1, ALDH1A3, FGFBP1	3.71179	0.924776	4.43672
	GO:0006897~endocytosis	9	P2RX7, CAV1, CD209A, FCGR2B, IRF8, CLEC7A, LDLRAP1, DNM2, FCGR3	3.39589	0.988204	7.49224
	GO:0010647~positive regulation of cell communication	9	HHEX, P2RX7, CDKN2A, TNFSF11, LITAF, CD8A, CSF1, ALDH1A3, FGFBP1	3.37792	0.989468	7.67606
	GO:0043065~positive regulation of apoptosis	11	P2RX7, CDKN2A, ALDH1A3, IL19, BCL3, MAPK8, BMP7, CASP1, NIACR1, IFI204, FCGR3	3.14637	0.899449	3.94905
	GO:0043068~positive regulation of programmed cell death	11	P2RX7, CDKN2A, ALDH1A3, IL19, BCL3, MAPK8, BMP7, CASP1, NIACR1, IFI204, FCGR3	3.1212	0.913175	4.19601
	GO:0010942~positive regulation of cell death	11	P2RX7, CDKN2A, ALDH1A3, IL19, BCL3, MAPK8, BMP7, CASP1, NIACR1, IFI204, FCGR3	3.09643	0.92629	4.47079
	GO:0048534~hemopoietic or lymphoid organ development	11	TNFSF11, CD3D, CD8A, ONECUT1, CXCL13, IRF8, CD300LF, BCL3, TBX1, 5830411N06RIK, TIMP1	2.77687	0.996164	9.29737
	GO:0009888~tissue development	20	CAV1, ONECUT1, CSF1, PTF1A, EDN1, TBX1, COL2A1, CCL11, HHEX, CDKN2A, IRF6, PPL, ALDH1A3, TGM1, BMP7, GPNMB, TLX2, ANGPT4, SPP1, EPB4.1L5	2.22371	0.744522	2.36515
	GO:0042981~regulation of apoptosis	17	IFIH1, NOL3, IL19, COL2A1, NIACR1, TIMP1, FCGR3, P2RX7, CDKN2A, ALDH1A3, CX3CR1, BCL3, MAPK8, BMP7, CASP1, SPP1, IFI204	2.18069	0.985653	7.17414
	GO:0043067~regulation of programmed cell death	17	IFIH1, NOL3, IL19, COL2A1, NIACR1, TIMP1, FCGR3, P2RX7, CDKN2A, ALDH1A3, CX3CR1, BCL3, MAPK8, BMP7, CASP1, SPP1, IFI204	2.15343	0.991627	8.04682
	CELLULAR COMPARTMENT
	GO:0009897~external side of plasma membrane	12	VWF, P2RX7, ITGAX, CD8A, H2-M3, FCGR2B, SLC2A4, CD2, CLEC7A, CD200R4, 5830411N06RIK, LAG3	4.1091	0.0260504	0.200041
	GO:0044459~plasma membrane part	37	PRKCZ, CAV1, LITAF, CD8A, OSMR, FERMT1, ITGAX, SLC2A4, PPL, TGM1, CD2, PRIMA1, CD200R4, GPNMB, LAG3, AHNAK, MS4A4B, H2-M3, CD3D, SLC6A12, LDLRAP1, LSP1, VWF, P2RX7, ERBB2IP, GM8909, H2-OA, FCGR2B, GM10499, ST14, CLEC7A, STXBP3A, CP, 5830411N06RIK, DNM2, CLEC1B, EPB4.1L5	1.59826	0.494248	5.04009
	MOLECULAR FUNCTION
	GO:0019864~IgG binding	2	FCGR2B, FCGR3	27.627	0.999537	55.6408
	GO:0016165~lipoxygenase activity	2	ALOX12B, ALOX5	19.7336	0.999979	67.9574
	GO:0008009~chemokine activity	8	CCL11, CCL12, CCL2, CXCL13, CCL8, CCL4, CCL7, CXCL10	14.5405	0.000101527	0.0010748
	GO:0042379~chemokine receptor binding	8	CCL11, CCL12, CCL2, CXCL13, CCL8, CCL4, CCL7, CXCL10	14.1677	0.000122256	0.00129425
	GO:0004620~phospholipase activity	4	PLCL1, SMPDL3B, PLD4, ASPG	4.38524	0.998864	51.2154
	GO:0004867~serine-type endopeptidase inhibitor activity	7	SERPINA3N, SERPINA1A, SERPINF2, SERPINA1D, SERPINA1C, SERPINE1, GM8893, SERPINA1E	4.20411	0.484144	6.76722
	GO:0008081~phosphoric diester hydrolase activity	4	PLCL1, SMPDL3B, PDE1C, PLD4	3.83709	0.999918	63.0638
	GO:0008236~serine-type peptidase activity	9	KLK6, C1RA, ST14, ENDOU, PRSS50, SERPINE1, PRSS16, C2, CELA1	2.93211	0.704577	12.1095
	GO:0004252~serine-type endopeptidase activity	7	KLK6, C1RA, ST14, PRSS50, SERPINE1, C2, CELA1	2.55806	0.997544	47.0663
	GO:0005509~calcium ion binding	23	S100A4, PCDHB9, S100A6, PCDHB7, PCDHB8, CD209A, GALNT6, PCDHB3, PCDHB4, VIL1, PADI2, PCDHB2, MMP3, FAH, PLCL1, C1RA, FREM3, ITGAX, FBLN5, CDH19, TGM1, ALOX5, PROS1	1.89114	0.362628	4.65601
	GO:0004175~endopeptidase activity	11	KLK6, C1RA, ST14, PRSS50, SERPINE1, CTSE, C2, CTSS, CELA1, MMP3, CASP1	1.80462	0.999883	61.6341
KEGG PATHWAYS	Term	Count	Genes	Fold Enrichment	p-adjusted (Bonferroni)	p-adjusted (FDR) [%]
	Complement and coagulation cascades	13	C4B, C3, SERPINA1E, GM8893, C1QA, C1QB, C1RA, VWF, SERPINA1A, SERPINF2, SERPINA1D, SERPINE1, C2, PROS1	10.4693	1.92485e-07	2.24632e-06
	NOD-like receptor signaling pathway	10	CCL11, CCL12, CCL2, ERBB2IP, NAIP2, MAPK13, CCL8, MAPK8, CASP1, CCL7	9.74194	5.38549e-05	0.000628507
	Cytosolic DNA-sensing pathway	6	DDX58, IRF7, IL33, CASP1, CCL4, CXCL10	6.58909	0.166224	2.09916
	Type II diabetes mellitus	5	PRKCZ, SLC2A4, SOCS3, HK2, MAPK8	6.16327	0.536694	8.58732
	RIG-I-like receptor signaling pathway	6	DDX58, IFIH1, MAPK13, IRF7, MAPK8, CXCL10	5.32941	0.369814	5.24595
	Systemic lupus erythematosus	9	C1QA, C1QB, C1RA, H2-OA, FCGR2B, C3, C4B, C2, FCGR3	5.27767	0.0237044	0.279573
	Hematopoietic cell lineage	7	CD37, CD3D, CD8A, CD33, CSF1, CD2, IL1A	5.03333	0.201903	2.59756
	Cytokine-cytokine receptor interaction	19	CCL2, OSMR, CSF1, IL19, CCL8, CCL4, CCL7, CXCL10, CCL11, CCL12, TNFRSF9, TNFRSF11B, TNFSF11, CXCL13, CXCR6, CX3CR1, CSF2RB, BMP7, IL1A	4.70328	5.1783e-06	6.04314e-05
	Toll-like receptor signaling pathway	7	MAPK13, IRF7, MAPK8, CCL4, TLR7, CXCL10, SPP1	4.27071	0.40063	5.79872
	Chemokine signaling pathway	11	CCL11, CCL12, PRKCZ, CCL2, CXCL13, CXCR6, CX3CR1, CCL8, CCL4, CCL7, CXCL10	3.65055	0.0656027	0.78873

## Sheet: 3M_24M_down
	Sorting coulmn
	italics: p-adjusted (Bonferoni)<0.1
GENE ONTOLOGY TERMS	Term	Count	Genes	Fold Enrichment	p-adjusted (Bonferroni)	p-adjusted (FDR) [%]
	BIOLOGICAL PROCESS
	positive regulation of transcription, DNA-dependent	13	EGR1, BMP3, SATB2, EGR2, SOX11, NR4A1, SOX4, TEAD2, NPAS4, FOS, BARX2, OVOL2, TOP2A	3.87374	0.0609916	0.166576
	positive regulation of RNA metabolic process	13	EGR1, BMP3, SATB2, EGR2, SOX11, NR4A1, SOX4, TEAD2, NPAS4, FOS, BARX2, OVOL2, TOP2A	3.846	0.0651204	0.17823
	positive regulation of nitrogen compound metabolic process	15	EGR1, BMP3, SATB2, EGR2, ADORA2A, SOX11, NR4A1, SOX4, TEAD2, NPAS4, FOS, HRH1, BARX2, OVOL2, TOP2A	3.53497	0.0380393	0.102687
	positive regulation of nucleobase, nucleoside, nucleotide and nucleic acid metabolic process	14	EGR1, BMP3, SATB2, EGR2, ADORA2A, SOX11, NR4A1, SOX4, TEAD2, NPAS4, FOS, BARX2, OVOL2, TOP2A	3.40281	0.104459	0.291851
	positive regulation of transcription	13	EGR1, BMP3, SATB2, EGR2, SOX11, NR4A1, SOX4, TEAD2, NPAS4, FOS, BARX2, OVOL2, TOP2A	3.39258	0.19266	0.565347
	positive regulation of cellular biosynthetic process	15	EGR1, BMP3, SATB2, EGR2, ADORA2A, SOX11, NR4A1, SOX4, TEAD2, NPAS4, FOS, HRH1, BARX2, OVOL2, TOP2A	3.36847	0.0627488	0.17153
	positive regulation of biosynthetic process	15	EGR1, BMP3, SATB2, EGR2, ADORA2A, SOX11, NR4A1, SOX4, TEAD2, NPAS4, FOS, HRH1, BARX2, OVOL2, TOP2A	3.33823	0.0687807	0.188604
	positive regulation of gene expression	13	EGR1, BMP3, SATB2, EGR2, SOX11, NR4A1, SOX4, TEAD2, NPAS4, FOS, BARX2, OVOL2, TOP2A	3.3022	0.238677	0.719823
	positive regulation of cellular metabolic process	17	EGR1, BMP3, SATB2, EGR2, ADORA2A, SOX11, SOX4, NR4A1, TEAD2, NPAS4, FOS, HRH1, BARX2, OVOL2, ADRA1B, CD4, TOP2A	3.27223	0.0253313	0.0679486
	positive regulation of macromolecule biosynthetic process	13	EGR1, BMP3, SATB2, EGR2, SOX11, NR4A1, SOX4, TEAD2, NPAS4, FOS, BARX2, OVOL2, TOP2A	3.04052	0.430735	1.48149
	positive regulation of macromolecule metabolic process	15	EGR1, BMP3, SATB2, EGR2, SOX11, NR4A1, SOX4, TEAD2, NPAS4, FOS, BARX2, OVOL2, ADRA1B, CD4, TOP2A	2.93743	0.232521	0.698638
	regulation of transcription, DNA-dependent	24	EGR1, BMP3, SATB2, EGR2, ADORA2A, SOX11, SOX4, NR4A1, TEAD2, CBX2, NPAS4, CBX8, JUNB, MYCN, MSX2, 2410018L13RIK, FOS, BARX2, OVOL2, POU3F4, SP7, CUX2, TOP2A, KCNH5	2.03074	0.426218	1.46086
	regulation of RNA metabolic process	24	EGR1, BMP3, SATB2, EGR2, ADORA2A, SOX11, SOX4, NR4A1, TEAD2, CBX2, NPAS4, CBX8, JUNB, MYCN, MSX2, 2410018L13RIK, FOS, BARX2, OVOL2, POU3F4, SP7, CUX2, TOP2A, KCNH5	1.99935	0.496964	1.80377
	MOLECULAR FUNCTION
	GO:0008528~peptide receptor activity, G-protein coupled	5	SSTR2, CCKBR, AVPR1A, NTSR1, GLP1R	6.73386	0.298561	5.90185
	GO:0005216~ion channel activity	9	TRPC3, GLRA3, GLRA2, ANO2, TRPV6, HCN4, SCN5A, KCNH5, CACNA2D4	3.82036	0.115257	2.07874
	GO:0022838~substrate specific channel activity	9	TRPC3, GLRA3, GLRA2, ANO2, TRPV6, HCN4, SCN5A, KCNH5, CACNA2D4	3.70362	0.138052	2.51621
KEGG PATHWAYS	Term	Count	Genes	Fold Enrichment	p-adjusted (Bonferroni)	p-adjusted (FDR) [%]
	Neuroactive ligand-receptor interaction	11	CRHR1, HRH1, SSTR2, CCKBR, ADORA2A, GLRA3, GLRA2, ADRA1B, AVPR1A, NTSR1, GLP1R	5.78004	0.000603871	0.00995834
	Calcium signaling pathway	7	HRH1, ATP2B4, CCKBR, ADORA2A, ADRA1B, AVPR1A, NTSR1	5.00698	0.122473	2.13092

## Sheet: 3M_29M_down
no significant functional enrichment detected

[truncated: 1 more sheets: 3M_29M-microarray_down]
