# Supplementary material for: De-regulation of gene expression and alternative splicing affects distinct cellular pathways in the aging hippocampus
Source: Front Cell Neurosci. 2014 Nov 13;8:373. doi: 10.3389/fncel.2014.00373 (PMC4230043; doi:10.3389/fncel.2014.00373)
Supplement: Supplementary file 6 [file Table3.XLSX]

## Sheet: Combined NR aging gene set up
p-adjusted(Bonferoni)<0.05
STAT	Transcription factor family
SPI
IRF
AP1
NF-κB
GATA
ETS
TF_NAME	MATRIX_ID	Z_SCORE	P_VALUE
STAT1	MA0137.1	8.98337	2.18912e-20	TOP20
STAT2::STAT1	MA0517.1	8.94953	3.40318e-20
IRF1	MA0050.2	7.55814	7.14193e-15
Spi1	MA0080.3	7.32242	5.25752e-14
PRDM1	MA0508.1	7.21904	1.14557e-13
IRF1	MA0050.1	7.13034	1.81665e-13
Erg	MA0474.1	6.70869	5.0034e-12
IRF2	MA0051.1	6.55721	1.18241e-11
EHF	MA0598.1	6.51177	1.93937e-11
SPI1	MA0080.2	6.34407	6.39297e-11
FOSL1	MA0477.1	6.07717	3.46834e-10
JUN::FOS	MA0099.1	5.83741	1.60338e-09
NFKB1	MA0105.3	5.73228	2.84984e-09
JUNB	MA0490.1	5.67653	4.15832e-09
Ets1	MA0098.2	5.5624	8.46596e-09
JUN	MA0489.1	5.55876	8.61968e-09
FOSL2	MA0478.1	5.43446	1.73839e-08
SPIB	MA0081.1	5.05297	1.55103e-07
FOS	MA0476.1	5.0314	1.65978e-07
JUN::FOS	MA0099.2	5.02772	1.75036e-07
MAFF	MA0495.1	4.99899	2.09741e-07
ELF5	MA0136.1	4.99058	2.1842e-07
JUND	MA0491.1	4.94816	2.59744e-07
AR	MA0007.2	4.91953	3.19606e-07
MAFK	MA0496.1	4.83853	4.86064e-07
NFKB1	MA0105.1	4.7873	5.71549e-07
Klf4	MA0039.1	4.72364	8.71108e-07
RELA	MA0107.1	4.69868	9.1295e-07
Gfi1b	MA0483.1	4.70423	9.27954e-07
Stat3	MA0144.1	4.631	1.36003e-06
BATF::JUN	MA0462.1	4.5066	2.47415e-06
FLI1	MA0475.1	4.38714	4.40079e-06
Stat4	MA0518.1	4.2157	9.71372e-06
NFE2L2	MA0150.1	4.16408	1.2273e-05
FEV	MA0156.1	4.10685	1.60158e-05
STAT1	MA0137.2	4.09206	1.71078e-05
FOXA1	MA0148.2	4.02077	2.3631e-05
EBF1	MA0154.2	4.00567	2.53323e-05
FOXA1	MA0148.1	3.99885	2.5982e-05
Nfe2l2	MA0150.2	3.95168	3.09467e-05
Stat5a::Stat5b	MA0519.1	3.88592	4.20062e-05
Stat6	MA0520.1	3.88525	4.21648e-05
NFKB1	MA0105.2	3.81769	5.30725e-05
Bcl6	MA0463.1	3.77146	6.67918e-05
NR3C1	MA0113.2	3.76144	6.97939e-05
NR3C1	MA0113.1	3.74675	7.43635e-05
CEBPA	MA0102.3	3.63773	0.000113989
NFE2::MAF	MA0501.1	3.55647	0.000155329
TBP	MA0108.2	3.54347	0.000165942
SRF	MA0083.2	3.50706	0.000196537
RUNX1	MA0002.2	3.46622	0.000221823
TBP	MA0108.1	3.45714	0.000231172
STAT3	MA0144.2	3.42029	0.000266991
ESRRA	MA0592.1	3.40963	0.000277474
ELF1	MA0473.1	3.31805	0.000388268
MEF2C	MA0497.1	3.32035	0.000392966
Foxa2	MA0047.2	3.31418	0.000398815
STAT1	MA0137.3	3.27488	0.000456942
MZF1_1-4	MA0056.1	3.22842	0.000543224
REL	MA0101.1	3.19944	0.000585255
Tal1::Gata1	MA0140.1	3.16471	0.000682648
FOXA1	MA0148.3	3.12783	0.00077648
Pou5f1::Sox2	MA0142.1	3.1275	0.000780226
HNF4A	MA0114.2	3.12036	0.000793383
SMAD2::SMAD3::SMAD4	MA0513.1	3.11002	0.00082339
Gata4	MA0482.1	3.07837	0.000928261
RUNX2	MA0511.1	3.0445	0.00102385
Myb	MA0100.2	3.01489	0.00114494
NFE2L1::MafG	MA0089.1	3.00653	0.00116867
CEBPA	MA0102.2	2.98821	0.0012497
ZNF263	MA0528.1	2.9832	0.00126162
Tcf3	MA0522.1	2.92509	0.00149449
FOXP1	MA0481.1	2.90692	0.00163738
TAL1::GATA1	MA0140.2	2.89585	0.00168661
Bach1::Mafk	MA0591.1	2.89048	0.00168848
Hand1::Tcfe2a	MA0092.1	2.89201	0.0017154
Gfi1	MA0038.1	2.87726	0.00179335
REST	MA0138.1	2.8672	0.0018363
Myod1	MA0499.1	2.85927	0.00187226
Gata1	MA0035.3	2.84958	0.0019866
Spz1	MA0111.1	2.81945	0.00213335
TEAD1	MA0090.1	2.82074	0.00215206
RORA_1	MA0071.1	2.82097	0.00217213
HNF4G	MA0484.1	2.81145	0.00222675
TCF7L2	MA0523.1	2.81164	0.00224697
HNF1A	MA0046.1	2.80651	0.00231128
HSF1	MA0486.1	2.74862	0.00268483
SREBF2	MA0596.1	2.73629	0.00275362
GATA2	MA0036.2	2.73924	0.00280897
Rxra	MA0512.1	2.73056	0.00286341
NR2F1	MA0017.1	2.71741	0.00297635
NR4A2	MA0160.1	2.69889	0.00312928
Gata1	MA0035.2	2.67997	0.00337694
MEF2A	MA0052.2	2.65969	0.00358717
NFATC2	MA0152.1	2.6479	0.00369129
FOXO3	MA0157.1	2.62083	0.00401326
Cebpa	MA0102.1	2.61787	0.0040244
SPI1	MA0080.1	2.60909	0.00420762
Meis1	MA0498.1	2.59653	0.00430731
ZNF354C	MA0130.1	2.58292	0.00448086
CEBPB	MA0466.1	2.56985	0.00461591
INSM1	MA0155.1	2.57163	0.00463711
EBF1	MA0154.1	2.57073	0.00464707
Sox2	MA0143.2	2.56803	0.00471218
SREBF1	MA0595.1	2.55449	0.00481683
Sox2	MA0143.1	2.54958	0.00497363
Sox6	MA0515.1	2.53378	0.00519227
Nr1h3::Rxra	MA0494.1	2.53022	0.00523376
TAL1::TCF3	MA0091.1	2.49082	0.00579677
Esrrb	MA0141.2	2.48246	0.00599208
Tcfcp2l1	MA0145.1	2.48083	0.0060091
Tcfcp2l1	MA0145.2	2.47261	0.00615217
REST	MA0138.2	2.46758	0.00622857
Tcf12	MA0521.1	2.44859	0.00650995
Hltf	MA0109.1	2.45471	0.00659689
FOXP2	MA0593.1	2.44907	0.00660514
Esrrb	MA0141.1	2.39278	0.00772154
POU2F2	MA0507.1	2.31837	0.00945785
Klf1	MA0493.1	2.28916	0.0102619
CDX2	MA0465.1	2.28168	0.0105431
FOXH1	MA0479.1	2.26631	0.0109027
Myog	MA0500.1	2.21658	0.0122823
Pax4	MA0068.1	2.2143	0.0125318
Sox3	MA0514.1	2.21039	0.012693
Foxo1	MA0480.1	2.16668	0.0142081
RORA_2	MA0072.1	2.14341	0.0151648
MEF2A	MA0052.1	2.14078	0.0152774
DUX4	MA0468.1	2.13486	0.0154522
Foxa2	MA0047.1	2.10108	0.0167825
SRF	MA0083.1	2.0421	0.0193461
Hoxc9	MA0485.1	2.03973	0.0195854
Nkx3-2	MA0122.1	2.01484	0.0207792
NFIC	MA0161.1	1.97592	0.0227943
RUNX1	MA0002.1	1.93166	0.0251106
Nr2e3	MA0164.1	1.90678	0.0266732
Nr5a2	MA0505.1	1.8731	0.0289285
Nkx2-5	MA0503.1	1.87375	0.0290561
Atoh1	MA0461.1	1.84107	0.0309736
KLF5	MA0599.1	1.84226	0.0313751
EWSR1-FLI1	MA0149.1	1.83422	0.0314439
ETS1	MA0098.1	1.7978	0.0346276
GATA3	MA0037.1	1.79015	0.0350533
ESR1	MA0112.2	1.78584	0.0355357
ESR2	MA0258.1	1.77514	0.0362929
JUN	MA0488.1	1.74762	0.0384212
FOXF2	MA0030.1	1.7062	0.0420189
PPARG	MA0066.1	1.69309	0.0432297
Degrees of freedom: 27157

## Sheet: 3M_24M_up
p-adjusted(Bonferoni)<0.05
STAT	Transcription factor family
SPI
IRF
AP1
NF-κB
GATA
enriched in this list but not in 3M_28M_up
TF_NAME	MATRIX_ID	Z_SCORE	P_VALUE
STAT1	MA0137.1	8.90377	1.18e-19	TOP20
STAT2::STAT1	MA0517.1	8.51378	4.21e-18
IRF1	MA0050.1	7.49593	1.99e-14
IRF1	MA0050.2	7.19702	2e-13
PRDM1	MA0508.1	6.77777	4.46e-12
Spi1	MA0080.3	6.75691	4.96e-12
IRF2	MA0051.1	6.62919	1.13e-11
SPI1	MA0080.2	5.6933	5.12e-09
JUN::FOS	MA0099.1	5.50463	1.51e-08
Erg	MA0474.1	5.41277	2.51e-08
SPIB	MA0081.1	5.2265	7.42e-08
EHF	MA0598.1	5.1967	8.42e-08
JUN	MA0489.1	5.10604	1.36e-07
ELF5	MA0136.1	5.0258	2.15e-07
Klf4	MA0039.1	4.97877	2.79e-07
FOSL1	MA0477.1	4.90448	3.91e-07
JUNB	MA0490.1	4.86774	4.7e-07
NFKB1	MA0105.3	4.80065	6.56e-07
Nfe2l2	MA0150.2	4.80587	6.62e-07
JUN::FOS	MA0099.2	4.73736	9.39e-07
BATF::JUN	MA0462.1	4.56303	2.19e-06
FOS	MA0476.1	4.52483	2.61e-06
FOSL2	MA0478.1	4.38594	4.95e-06
POU2F2	MA0507.1	4.31039	7.21e-06
NFE2L2	MA0150.1	4.28361	8.22e-06
RUNX1	MA0002.2	4.22678	1.04e-05
Ets1	MA0098.2	4.14583	1.5e-05
Gfi1b	MA0483.1	3.98927	2.97e-05
MEF2C	MA0497.1	3.981	3.16e-05
SRF	MA0083.2	3.97006	3.33e-05
JUND	MA0491.1	3.92857	3.82e-05
CEBPA	MA0102.3	3.92908	3.89e-05
Pou5f1::Sox2	MA0142.1	3.82868	5.99e-05
NFE2::MAF	MA0501.1	3.79735	6.62e-05
TBP	MA0108.1	3.72851	8.85e-05
RUNX2	MA0511.1	3.71164	9.39e-05
TBP	MA0108.2	3.7114	9.47e-05
MEF2A	MA0052.2	3.65598	0.000120009
MAFK	MA0496.1	3.64971	0.000121579
MAFF	MA0495.1	3.63641	0.000127813
NFATC2	MA0152.1	3.57943	0.00016087
Stat4	MA0518.1	3.56553	0.000167578
RELA	MA0107.1	3.45412	0.000251127
Bach1::Mafk	MA0591.1	3.39693	0.000312883
FLI1	MA0475.1	3.29111	0.000463927
RUNX1	MA0002.1	3.18506	0.000674148
NFKB1	MA0105.1	3.1671	0.000706717
TCF7L2	MA0523.1	3.17141	0.000717988
FOXH1	MA0479.1	3.11705	0.00086307
FEV	MA0156.1	3.04871	0.00108226
CDX2	MA0465.1	2.93144	0.00161568
Foxa2	MA0047.2	2.90872	0.00173184
FOXA1	MA0148.3	2.88302	0.0018816
Bcl6	MA0463.1	2.84475	0.00212042
FOXA1	MA0148.2	2.83847	0.00217247
FOXA1	MA0148.1	2.82149	0.00229188
Spz1	MA0111.1	2.78901	0.00250477
GATA2	MA0036.2	2.74485	0.0029119
Sox2	MA0143.2	2.73942	0.00296185
MEF2A	MA0052.1	2.73065	0.00304196
Gata1	MA0035.3	2.72363	0.00310079
HNF1A	MA0046.1	2.71824	0.00317689
Sox2	MA0143.1	2.71592	0.00318232
DUX4	MA0468.1	2.70642	0.00325892
Mecom	MA0029.1	2.70278	0.00330495
FOXP1	MA0481.1	2.69792	0.00335663
CEBPB	MA0466.1	2.68355	0.00346876
REL	MA0101.1	2.66382	0.00365291
Stat5a::Stat5b	MA0519.1	2.66139	0.00371767
Stat3	MA0144.1	2.64709	0.00388155
ELF1	MA0473.1	2.638	0.00397824
STAT3	MA0144.2	2.6378	0.00398997
CEBPA	MA0102.2	2.63621	0.00402158
AR	MA0007.2	2.61402	0.00428276
Hoxc9	MA0485.1	2.54993	0.00519754
Gata4	MA0482.1	2.53852	0.00537873
Cebpa	MA0102.1	2.53466	0.00541368
Pax4	MA0068.1	2.52747	0.00552073
Myb	MA0100.2	2.50943	0.00580535
Hand1::Tcfe2a	MA0092.1	2.50551	0.00588284
STAT1	MA0137.3	2.49671	0.00601875
HNF1B	MA0153.1	2.49374	0.00610446
Hltf	MA0109.1	2.49499	0.00611662
STAT1	MA0137.2	2.4623	0.00663832
SPI1	MA0080.1	2.43323	0.00727519
NR3C1	MA0113.1	2.35857	0.0088606
Stat6	MA0520.1	2.33927	0.00935649
Gfi1	MA0038.1	2.24388	0.0120107
SREBF2	MA0596.1	2.23321	0.0123231
Meis1	MA0498.1	2.23189	0.0124159
ETS1	MA0098.1	2.22051	0.0128555
Nr2e3	MA0164.1	2.12618	0.0162675
Lhx3	MA0135.1	2.04793	0.0198716
Gata1	MA0035.2	2.02442	0.0209983
TEAD1	MA0090.1	2.01482	0.0213995
En1	MA0027.1	2.00942	0.0216481
FOXO3	MA0157.1	1.97457	0.0236437
ZNF354C	MA0130.1	1.97289	0.0236777
Nkx3-2	MA0122.1	1.96195	0.024263
RORA_2	MA0072.1	1.89741	0.0283041
Foxd3	MA0041.1	1.87188	0.0300513
ZNF263	MA0528.1	1.86032	0.0306747
EWSR1-FLI1	MA0149.1	1.85585	0.0309387
Foxq1	MA0040.1	1.84707	0.0318121
GATA3	MA0037.2	1.84101	0.0321593
FOXL1	MA0033.1	1.83134	0.0328805
EBF1	MA0154.2	1.80995	0.0344059
Tal1::Gata1	MA0140.1	1.80276	0.0349874
Myod1	MA0499.1	1.77615	0.0369808
Tcf3	MA0522.1	1.7563	0.0384609
TAL1::GATA1	MA0140.2	1.7465	0.0395118
Tcfcp2l1	MA0145.1	1.72923	0.0409088
Foxo1	MA0480.1	1.72717	0.0413526
Tcfcp2l1	MA0145.2	1.72104	0.0416358
SRF	MA0083.1	1.69359	0.0442651
HSF1	MA0486.1	1.68973	0.0447455
INSM1	MA0155.1	1.68583	0.0450376
MZF1_1-4	MA0056.1	1.64629	0.0488791
NR3C1	MA0113.2	1.63811	0.0497813
NFYA	MA0060.2	1.63606	0.0498461

## Sheet: 3M_>29M_up
p-adjusted(Bonferoni)<0.05
STAT	Transcription factor family
SPI
IRF
AP1
NF-κB
GATA
enriched in this list but not in 3M_24M_up
TF_NAME	MATRIX_ID	Z_SCORE	P_VALUE
STAT1	MA0137.1	10.8918	1.63078e-28	TOP20
STAT2::STAT1	MA0517.1	10.3457	7.12322e-26
IRF1	MA0050.2	9.31674	2.87352e-21
IRF1	MA0050.1	9.0989	2.00697e-20
IRF2	MA0051.1	8.85886	1.89124e-19
PRDM1	MA0508.1	7.67737	5.24206e-15
Spi1	MA0080.3	6.94256	1.376e-12
SPIB	MA0081.1	6.46497	4.08312e-11
EHF	MA0598.1	6.34465	8.57714e-11
SPI1	MA0080.2	6.25137	1.64785e-10
Stat4	MA0518.1	6.2252	1.93858e-10
NFKB1	MA0105.3	6.07289	4.65104e-10
JUN	MA0489.1	5.91073	1.37998e-09
Bcl6	MA0463.1	5.89429	1.52655e-09
Erg	MA0474.1	5.82993	2.21991e-09
JUNB	MA0490.1	5.75249	3.55715e-09
JUN::FOS	MA0099.1	5.73015	4.10011e-09
FOSL1	MA0477.1	5.61657	8.00772e-09
STAT1	MA0137.3	5.60929	8.61395e-09
STAT1	MA0137.2	5.58856	9.60747e-09
FOS	MA0476.1	5.54136	1.23457e-08
JUND	MA0491.1	5.53226	1.31513e-08
STAT3	MA0144.2	5.48878	1.75871e-08
JUN::FOS	MA0099.2	5.42191	2.49515e-08
FOSL2	MA0478.1	5.40441	2.70681e-08
Stat5a::Stat5b	MA0519.1	5.38183	3.15627e-08
Stat3	MA0144.1	5.14171	1.17407e-07
MAFK	MA0496.1	5.11923	1.36601e-07
Stat6	MA0520.1	4.97059	2.94329e-07
MAFF	MA0495.1	4.85733	5.37039e-07
NFKB1	MA0105.1	4.76673	7.73516e-07
Ets1	MA0098.2	4.75338	8.61686e-07
ELF5	MA0136.1	4.7107	1.0935e-06
FEV	MA0156.1	4.6904	1.19986e-06
Klf4	MA0039.1	4.57524	2.1199e-06
RELA	MA0107.1	4.57451	2.01859e-06
AR	MA0007.2	4.53581	2.56761e-06
Gfi1b	MA0483.1	4.51062	2.88488e-06
BATF::JUN	MA0462.1	4.41854	4.4731e-06
DUX4	MA0468.1	4.34327	6.44915e-06
MZF1_1-4	MA0056.1	4.13505	1.62323e-05
FLI1	MA0475.1	4.08611	1.98432e-05
CEBPA	MA0102.3	3.89937	4.40187e-05
CEBPA	MA0102.2	3.89734	4.4868e-05
FOXO3	MA0157.1	3.86814	5.10705e-05
NFKB1	MA0105.2	3.84399	5.33656e-05
Gata1	MA0035.3	3.84084	5.78579e-05
RUNX2	MA0511.1	3.82228	6.08801e-05
NR3C1	MA0113.2	3.79354	6.88669e-05
SREBF1	MA0595.1	3.73504	8.5573e-05
GATA2	MA0036.2	3.70759	9.86601e-05
Gata1	MA0035.2	3.69833	0.00010274
RORA_2	MA0072.1	3.68745	0.000106016
ZNF354C	MA0130.1	3.6596	0.000118187
SREBF2	MA0596.1	3.65451	0.000117286
TAL1::GATA1	MA0140.2	3.63175	0.000131708
PPARG	MA0066.1	3.62992	0.000131426
FOXF2	MA0030.1	3.62146	0.000136528
Gata4	MA0482.1	3.61667	0.00014118
REL	MA0101.1	3.49568	0.000216581
FOXP2	MA0593.1	3.4777	0.000238098
NFE2::MAF	MA0501.1	3.45714	0.000254162
Tal1::Gata1	MA0140.1	3.43815	0.000276698
Cebpa	MA0102.1	3.43175	0.000279066
ELF1	MA0473.1	3.43193	0.000279178
Nfe2l2	MA0150.2	3.4058	0.000309798
HNF1A	MA0046.1	3.38762	0.000338068
RUNX1	MA0002.2	3.36976	0.00035092
FOXP1	MA0481.1	3.32825	0.00041428
Foxa2	MA0047.2	3.27981	0.000492846
NR4A2	MA0160.1	3.27642	0.000493672
Gfi1	MA0038.1	3.23736	0.000569012
TCF7L2	MA0523.1	3.23052	0.000588112
RORA_1	MA0071.1	3.20577	0.000637848
FOXA1	MA0148.2	3.16562	0.000735624
FOXA1	MA0148.1	3.15409	0.000765583
FOXH1	MA0479.1	3.09853	0.000924532
Sox2	MA0143.2	3.07723	0.00100159
Foxq1	MA0040.1	3.06988	0.00102923
Foxo1	MA0480.1	3.05879	0.00106079
Sox2	MA0143.1	3.05859	0.00106648
FOXA1	MA0148.3	3.05206	0.00108365
TBP	MA0108.2	3.04808	0.00109365
Myb	MA0100.2	3.0397	0.00113085
Pou5f1::Sox2	MA0142.1	3.03522	0.00115578
NFE2L2	MA0150.1	3.00444	0.00126875
Nr1h3::Rxra	MA0494.1	3.00106	0.00127286
SMAD2::SMAD3::SMAD4	MA0513.1	2.99999	0.00128148
EBF1	MA0154.2	2.98921	0.00133416
TBP	MA0108.1	2.98312	0.00135728
NR3C1	MA0113.1	2.95148	0.00150229
GATA3	MA0037.2	2.94255	0.00156893
FOXD1	MA0031.1	2.91173	0.00170884
Rxra	MA0512.1	2.90831	0.00173062
MEF2C	MA0497.1	2.91114	0.0017328
TEAD1	MA0090.1	2.85983	0.00201883
SRF	MA0083.2	2.86019	0.00205335
CDX2	MA0465.1	2.85465	0.00207489
Nr2e3	MA0164.1	2.8506	0.00208222
NR2F1	MA0017.1	2.80394	0.00240857
CEBPB	MA0466.1	2.79364	0.00248188
HNF4A	MA0114.2	2.79024	0.00251349
MEF2A	MA0052.1	2.78176	0.00261155
POU2F2	MA0507.1	2.77677	0.0026445
Lhx3	MA0135.1	2.74333	0.0029576
Hand1::Tcfe2a	MA0092.1	2.73799	0.00298481
MEF2A	MA0052.2	2.68352	0.00352307
ESR2	MA0258.1	2.62955	0.00409951
Sox6	MA0515.1	2.60291	0.00447064
Hoxc9	MA0485.1	2.59661	0.0045464
SPI1	MA0080.1	2.51175	0.00584869
GATA3	MA0037.1	2.50446	0.00592491
SRY	MA0084.1	2.50098	0.00601287
FOXI1	MA0042.1	2.45745	0.00679364
Bach1::Mafk	MA0591.1	2.42572	0.00736487
NFATC2	MA0152.1	2.42448	0.00745054
Pax4	MA0068.1	2.4044	0.00786724
Foxa2	MA0047.1	2.39905	0.00795786
TAL1::TCF3	MA0091.1	2.37001	0.00860823
HNF4G	MA0484.1	2.30591	0.0102223
EBF1	MA0154.1	2.28001	0.0109782
Mecom	MA0029.1	2.2717	0.0113034
RUNX1	MA0002.1	2.24953	0.0118707
Hltf	MA0109.1	2.19715	0.0137039
BRCA1	MA0133.1	2.13789	0.0158101
Tcfcp2l1	MA0145.2	2.13668	0.0158725
Tcfcp2l1	MA0145.1	2.13474	0.0159499
Sox3	MA0514.1	2.12207	0.0164908
T	MA0009.1	2.09007	0.0178155
GATA2	MA0036.1	2.08464	0.01829
MZF1_5-13	MA0057.1	2.05469	0.0194184
RREB1	MA0073.1	2.03749	0.0202464
Gata1	MA0035.1	1.9973	0.0224775
ESRRA	MA0592.1	1.97904	0.023296
ZNF263	MA0528.1	1.97558	0.023497
HNF1B	MA0153.1	1.96889	0.0239866
ESR1	MA0112.2	1.92734	0.0264115
ESR2	MA0258.2	1.90852	0.0275331
ETS1	MA0098.1	1.90716	0.0277307
PBX1	MA0070.1	1.82593	0.0332592
REST	MA0138.1	1.78045	0.0367082
INSM1	MA0155.1	1.78016	0.0367752
Nkx3-2	MA0122.1	1.75917	0.0385244
NFE2L1::MafG	MA0089.1	1.74552	0.039689
Hoxa9	MA0594.1	1.74389	0.0398339
HOXA5	MA0158.1	1.71834	0.0421995
EWSR1-FLI1	MA0149.1	1.7091	0.0427261
NFIL3	MA0025.1	1.71225	0.0427588
USF1	MA0093.2	1.67054	0.0464415
Tcf3	MA0522.1	1.64897	0.0485923

## Sheet: Combined NR aging gene set down
p-adjusted(Bonferoni)<0.05
SP	Transcription factor family
E2F
EGR
NF-κB
TF_NAME	MATRIX_ID	Z_SCORE	P_VALUE
ZNF263	MA0528.1	6.38459	5.41594e-11
SP1	MA0079.2	5.46905	1.84038e-08
SP1	MA0079.3	5.43774	2.20205e-08
E2F4	MA0470.1	5.19314	8.51071e-08
E2F3	MA0469.1	4.75967	8.1693e-07
RREB1	MA0073.1	4.7321	8.94147e-07
EGR1	MA0162.2	4.68448	1.19306e-06
PLAG1	MA0163.1	4.63023	1.52246e-06
SP2	MA0516.1	4.63074	1.55857e-06
E2F1	MA0024.2	4.5946	1.85314e-06
E2F6	MA0471.1	4.57844	2.00909e-06
ZBTB33	MA0527.1	4.48985	3.03766e-06
MZF1_1-4	MA0056.1	4.38685	4.87082e-06
KLF5	MA0599.1	4.17498	1.31384e-05
MZF1_5-13	MA0057.1	4.07223	2.01189e-05
EGR2	MA0472.1	4.03185	2.43142e-05
Egr1	MA0162.1	3.8929	4.40431e-05
TFAP2A	MA0003.1	3.54276	0.000180748
INSM1	MA0155.1	3.52139	0.000192949
SP1	MA0079.1	3.38146	0.00032984
Pax5	MA0014.1	3.35932	0.00035787
NR2C2	MA0504.1	3.08644	0.000923349
EWSR1-FLI1	MA0149.1	3.06671	0.000985336
NFKB1	MA0105.2	2.7655	0.0026313
Zfx	MA0146.1	2.70888	0.00317691
Zfx	MA0146.2	2.69469	0.00331751
NRF1	MA0506.1	2.4253	0.00730778
REST	MA0138.1	2.40755	0.00754807
Arnt::Ahr	MA0006.1	2.36438	0.00855718
Klf4	MA0039.2	2.36713	0.00859461
Spz1	MA0111.1	2.13707	0.0156299
ESR1	MA0112.2	2.12922	0.0159047
E2F1	MA0024.1	1.96554	0.0237604
ESR1	MA0112.1	1.78935	0.0356646
SMAD2::SMAD3::SMAD4	MA0513.1	1.6789	0.0451617
Degrees of freedom: 26937

## Sheet: 3M_24M_down
p-adjusted(Bonferoni)<0.05
SP	Transcription factor family
E2F
EGR
NF-κB
TF_NAME	MATRIX_ID	Z_SCORE	P_VALUE
MZF1_1-4	MA0056.1	5.34131	4.34482e-08
SP1	MA0079.3	5.14334	1.28424e-07
ZNF263	MA0528.1	5.08622	1.64675e-07
E2F3	MA0469.1	5.08525	1.73614e-07
PLAG1	MA0163.1	5.01609	2.47192e-07
SP1	MA0079.2	4.95844	3.37334e-07
E2F4	MA0470.1	4.84517	5.99447e-07
EGR1	MA0162.2	4.65819	1.5142e-06
NFKB1	MA0105.2	4.59992	1.96238e-06
SP2	MA0516.1	4.47224	3.71584e-06
E2F1	MA0024.2	4.42272	4.64382e-06
E2F6	MA0471.1	4.2706	9.27934e-06
SP1	MA0079.1	4.11598	1.85767e-05
EGR2	MA0472.1	3.95494	3.66775e-05
KLF5	MA0599.1	3.74983	8.59176e-05
RREB1	MA0073.1	3.32517	0.000426468
SMAD2::SMAD3::SMAD4	MA0513.1	3.27127	0.00051652
E2F1	MA0024.1	3.24365	0.000571093
MZF1_5-13	MA0057.1	3.17982	0.000713659
Egr1	MA0162.1	3.15268	0.00078654
Pax5	MA0014.1	3.13756	0.000830377
TFAP2A	MA0003.1	3.01016	0.001279
REST	MA0138.1	2.96784	0.00145285
ZBTB33	MA0527.1	2.86314	0.00205256
Zfx	MA0146.1	2.81526	0.00238776
Zfx	MA0146.2	2.78079	0.002658
Tcfcp2l1	MA0145.2	2.76649	0.00278178
Tcfcp2l1	MA0145.1	2.76085	0.00283044
Klf4	MA0039.2	2.67348	0.00369373
INSM1	MA0155.1	2.5594	0.00514158
NR2C2	MA0504.1	2.40664	0.00791061
CTCF	MA0139.1	2.24479	0.0121792
EWSR1-FLI1	MA0149.1	2.20295	0.0135364
REST	MA0138.2	2.15227	0.015362
Zfp423	MA0116.1	2.11444	0.0169788
ESR1	MA0112.2	2.04682	0.0200565
Spz1	MA0111.1	1.96765	0.0242303
Tcf3	MA0522.1	1.93306	0.0262911
ESR1	MA0112.1	1.74797	0.0398028
TLX1::NFIC	MA0119.1	1.64361	0.0495369

## Sheet: 3M_>29M_down
p-adjusted(Bonferoni)<0.05
SP	Transcription factor family
E2F
EGR
NF-κB
TF_NAME	MATRIX_ID	Z_SCORE	P_VALUE
TLX1::NFIC	MA0119.1	3.30931	0.000462454
PLAG1	MA0163.1	3.05384	0.00112115
RREB1	MA0073.1	2.67133	0.00375678
E2F6	MA0471.1	2.62329	0.004328
E2F3	MA0469.1	2.45403	0.00702627
NFYA	MA0060.2	2.34545	0.00940757
SMAD2::SMAD3::SMAD4	MA0513.1	2.26331	0.011766
MZF1_1-4	MA0056.1	2.19266	0.0141241
E2F1	MA0024.2	2.09645	0.0179439
E2F4	MA0470.1	2.07578	0.0188798
Gfi1	MA0038.1	2.07393	0.0189447
INSM1	MA0155.1	1.95417	0.0252502
ZNF263	MA0528.1	1.94888	0.0255377
REST	MA0138.2	1.8751	0.0302941
NFYB	MA0502.1	1.86725	0.0307764
SP1	MA0079.2	1.81426	0.0347434
SP1	MA0079.3	1.78249	0.0372602
Bach1::Mafk	MA0591.1	1.73983	0.0407551
EGR1	MA0162.2	1.67664	0.0466897

## Sheet: 3M_24M target coverage
pscore		Row Labels	Count of Combined	Count of Combined2	Coverage
>=0.95		Hltf	122	0.126951	0.103276
		EHF	79	0.082206	0.0668757
Motif-length		Klf4	51	0.0530697	0.0431729
>7		FEV	48	0.049948	0.0406333
		JUN::FOS	34	0.0353798	0.028782
Overall coverage		ELF5	33	0.0343392	0.0279354
0.813514		NFKB1	33	0.0343392	0.028782
		Tcf3	31	0.0322581	0.0262424
#diff. Exp. Genes		FOXL1	29	0.0301769	0.0245493
370		En1	24	0.024974	0.0203167
		Erg	24	0.024974	0.0203167
Covered Targets:		RUNX1	24	0.024974	0.0203167
301		Stat3	22	0.0228928	0.0186236
		Nkx3-2	21	0.0218522	0.0177771
		STAT1	21	0.0218522	0.0177771
		Myod1	20	0.0208117	0.0169306
		FOXO3	19	0.0197711	0.016084
		REL	18	0.0187305	0.0152375
		STAT2::STAT1	18	0.0187305	0.0152375
		TBP	18	0.0187305	0.0152375
		FOSL2	15	0.0156087	0.0126979
		FLI1	14	0.0145682	0.0118514
		IRF1	14	0.0145682	0.0118514
		FOSL1	13	0.0135276	0.0110049
		JUNB	13	0.0135276	0.0110049
		Cebpa	12	0.012487	0.0101583
		Hand1::Tcfe2a	12	0.012487	0.0101583
		Myb	12	0.012487	0.0101583
		Stat5a::Stat5b	12	0.012487	0.0101583
		ELF1	11	0.0114464	0.00931181
		FOS	11	0.0114464	0.00931181
		Gfi1	11	0.0114464	0.00931181
		GATA3	10	0.0104058	0.00846528
		RELA	9	0.00936524	0.00761875
		JUN	8	0.00832466	0.00677222
		EBF1	8	0.00832466	0.00677222
		Gfi1b	8	0.00832466	0.00677222
		Spi1	8	0.00832466	0.00677222
		POU2F2	7	0.00728408	0.0059257
		Stat4	6	0.0062435	0.00507917
		FOXA1	5	0.00520291	0.00423264
		FOXH1	4	0.00416233	0.00338611
		Gata1	4	0.00416233	0.00338611
		JUND	4	0.00416233	0.00338611
		NFE2L2	4	0.00416233	0.00338611
		BATF::JUN	3	0.00312175	0.00253958
		CEBPB	3	0.00312175	0.00253958
		Ets1	3	0.00312175	0.00253958
		Gata4	3	0.00312175	0.00253958
		Spz1	3	0.00312175	0.00253958
		DUX4	2	0.00208117	0.00169306
		NR3C1	2	0.00208117	0.00169306
		RUNX2	2	0.00208117	0.00169306
		SREBF2	2	0.00208117	0.00169306
		Tcfcp2l1	2	0.00208117	0.00169306
		AR	1	0.00104058	0.000846528
		Bach1::Mafk	1	0.00104058	0.000846528
		CDX2	1	0.00104058	0.000846528
		Foxd3	1	0.00104058	0.000846528
		Foxo1	1	0.00104058	0.000846528
		Foxq1	1	0.00104058	0.000846528
		HNF1B	1	0.00104058	0.000846528
		IRF2	1	0.00104058	0.000846528
		Lhx3	1	0.00104058	0.000846528
		MEF2A	1	0.00104058	0.000846528
		RORA_2	1	0.00104058	0.000846528
		ZNF263	1	0.00104058	0.000846528
		CORE SET

## Sheet: 3M-29M target coverage
pscore		Row Labels	Count of Combined	Count of Combined2	Coverage
>=0.95		Hltf	113	0.100713	0.087626
		EHF	87	0.0775401	0.0674643
Motif-length		NFKB1	57	0.0508021	0.0442007
>7		FEV	52	0.0463458	0.0403235
		Klf4	49	0.043672	0.0379971
Overall coverage		HOXA5	40	0.0356506	0.0310181
0.870056		MZF1_5-13	38	0.0338681	0.0294672
		ELF5	36	0.0320856	0.0279163
#diff. Exp. Genes		JUN::FOS	33	0.0294118	0.0255899
354		NR4A2	30	0.026738	0.0232635
		Erg	28	0.0249554	0.0217126
Covered Targets:		STAT1	28	0.0249554	0.0217126
308		Stat3	27	0.0240642	0.0209372
		FOXO3	25	0.0222816	0.0193863
		STAT2::STAT1	21	0.0187166	0.0162845
		Nkx3-2	20	0.0178253	0.015509
		IRF1	19	0.016934	0.0147336
		EBF1	18	0.0160428	0.0139581
		FLI1	16	0.0142602	0.0124072
		FOXA1	15	0.013369	0.0116318
		Stat5a::Stat5b	15	0.013369	0.0116318
		SREBF1	14	0.0124777	0.0108563
		SRY	14	0.0124777	0.0108563
		TBP	14	0.0124777	0.0108563
		CEBPA	13	0.0115865	0.0100809
		REL	13	0.0115865	0.0100809
		Sox6	13	0.0115865	0.0100809
		Spi1	13	0.0115865	0.0100809
		SREBF2	13	0.0115865	0.0100809
		Tcf3	13	0.0115865	0.0100809
		FOS	12	0.0106952	0.00930542
		FOXD1	12	0.0106952	0.00930542
		Stat4	12	0.0106952	0.00930542
		Gfi1	11	0.00980392	0.00852997
		JUNB	11	0.00980392	0.00852997
		FOSL1	10	0.00891266	0.00775451
		FOSL2	10	0.00891266	0.00775451
		RELA	10	0.00891266	0.00775451
		Sox3	10	0.00891266	0.00775451
		GATA3	8	0.00713012	0.00620361
		Rxra	8	0.00713012	0.00620361
		ELF1	7	0.00623886	0.00542816
		FOXP2	7	0.00623886	0.00542816
		Hand1::Tcfe2a	7	0.00623886	0.00542816
		USF1	7	0.00623886	0.00542816
		FOXI1	6	0.00534759	0.00465271
		Gata1	6	0.00534759	0.00465271
		POU2F2	6	0.00534759	0.00465271
		Myb	5	0.00445633	0.00387726
		Bcl6	4	0.00356506	0.00310181
		Ets1	4	0.00356506	0.00310181
		Foxa2	4	0.00356506	0.00310181
		Hoxa9	4	0.00356506	0.00310181
		RORA_1	4	0.00356506	0.00310181
		RUNX1	4	0.00356506	0.00310181
		JUN	3	0.0026738	0.00232635
		BATF::JUN	3	0.0026738	0.00232635
		CDX2	3	0.0026738	0.00232635
		FOXH1	3	0.0026738	0.00232635
		Gfi1b	3	0.0026738	0.00232635
		JUND	3	0.0026738	0.00232635
		AR	2	0.00178253	0.0015509
		INSM1	2	0.00178253	0.0015509
		ZNF263	2	0.00178253	0.0015509
		Bach1::Mafk	1	0.000891266	0.000775451
		CEBPB	1	0.000891266	0.000775451
		Foxo1	1	0.000891266	0.000775451
		FOXP1	1	0.000891266	0.000775451
		Foxq1	1	0.000891266	0.000775451
		Gata4	1	0.000891266	0.000775451
		HNF1B	1	0.000891266	0.000775451
		HNF4A	1	0.000891266	0.000775451
		HNF4G	1	0.000891266	0.000775451
		IRF2	1	0.000891266	0.000775451
		Lhx3	1	0.000891266	0.000775451
		MEF2A	1	0.000891266	0.000775451
		MEF2C	1	0.000891266	0.000775451
		NFE2L2	1	0.000891266	0.000775451
		NFIL3	1	0.000891266	0.000775451
		NR2F1	1	0.000891266	0.000775451
		NR3C1	1	0.000891266	0.000775451
		PBX1	1	0.000891266	0.000775451
		PRDM1	1	0.000891266	0.000775451
		RORA_2	1	0.000891266	0.000775451
		RUNX2	1	0.000891266	0.000775451
		Stat6	1	0.000891266	0.000775451
		CORE SET
