# Supplementary material for: De-regulation of gene expression and alternative splicing affects distinct cellular pathways in the aging hippocampus
Source: Front Cell Neurosci. 2014 Nov 13;8:373. doi: 10.3389/fncel.2014.00373 (PMC4230043; doi:10.3389/fncel.2014.00373)
Supplement: Supplementary file 7 [file Table4.XLSX]

## Sheet: 3M_24M
436 genes	Sorting coulumn
ENSEMBL-ID	MGI Symbol	Total exons	Exon changes (FDR<0.01)
ENSMUSG00000051319	1500011K16Rik	2	2
ENSMUSG00000038065	2410066E13Rik	3	1
ENSMUSG00000031112	2610018G03Rik	18	1
ENSMUSG00000046567	4930430F08Rik	7	1
ENSMUSG00000057181	5730455P16Rik	18	1
ENSMUSG00000036275	9530068E07Rik	7	1
ENSMUSG00000015243	Abca1	52	1
ENSMUSG00000028127	Abcd3	30	1
ENSMUSG00000007950	Abhd8	5	1
ENSMUSG00000032047	Acat1	16	1
ENSMUSG00000026499	Acbd3	8	1
ENSMUSG00000043487	Acot6	3	1
ENSMUSG00000002103	Acp2	21	1
ENSMUSG00000032883	Acsl3	31	1
ENSMUSG00000054693	Adam10	22	1
ENSMUSG00000025964	Adam23	40	1
ENSMUSG00000005580	Adcy9	16	1
ENSMUSG00000025026	Add3	18	1
ENSMUSG00000025422	Agap2	19	1
ENSMUSG00000041530	Ago1	29	1
ENSMUSG00000027893	Ahcyl1	34	1
ENSMUSG00000019806	Aig1	20	1
ENSMUSG00000022016	Akap11	14	1
ENSMUSG00000017390	Aldoc	21	1
ENSMUSG00000041915	Ammecr1l	8	1
ENSMUSG00000034647	Ankrd12	30	1
ENSMUSG00000035189	Ano4	52	1
ENSMUSG00000015749	Anp32e	28	1
ENSMUSG00000029207	Apbb2	57	1
ENSMUSG00000022892	App	16	1
ENSMUSG00000018481	Appbp2	13	1
ENSMUSG00000035133	Arhgap5	6	2
ENSMUSG00000025656	Arhgef9	42	1
ENSMUSG00000039219	Arid4b	50	2
ENSMUSG00000027122	Arl14ep	11	1
ENSMUSG00000006304	Arpc2	17	2
ENSMUSG00000008475	Arpc5	6	1
ENSMUSG00000007656	Arpp19	27	1
ENSMUSG00000032503	Arpp21	81	1
ENSMUSG00000074794	Arrdc3	18	1
ENSMUSG00000028053	Ash1l	27	1
ENSMUSG00000036622	Atp13a2	46	1
ENSMUSG00000022533	Atp13a3	42	1
ENSMUSG00000030302	Atp2b2	40	1
ENSMUSG00000032570	Atp2c1	67	1
ENSMUSG00000025428	Atp5a1	24	1
ENSMUSG00000025393	Atp5b	29	2
ENSMUSG00000031007	Atp6ap2	10	1
ENSMUSG00000027546	Atp9a	48	2
ENSMUSG00000054843	Atrnl1	29	1
ENSMUSG00000039285	Azi2	30	1
ENSMUSG00000028782	Bai2	53	1
ENSMUSG00000013523	Bcas1	27	1
ENSMUSG00000037608	Bclaf1	13	2
ENSMUSG00000024073	Birc6	123	1
ENSMUSG00000051223	Bzw1	12	1
ENSMUSG00000036707	Cab39	17	1
ENSMUSG00000040118	Cacna2d1	48	3
ENSMUSG00000064115	Cadm2	20	1
ENSMUSG00000036438	Calm2	11	2
ENSMUSG00000027562	Car2	7	1
ENSMUSG00000031012	Cask	48	1
ENSMUSG00000029836	Cbx3	18	1
ENSMUSG00000039989	Cbx4	7	1
ENSMUSG00000020326	Ccng1	10	1
ENSMUSG00000063015	Ccni	13	1
ENSMUSG00000011960	Ccnt1	26	1
ENSMUSG00000019818	Cd164	6	2
ENSMUSG00000040747	Cd53	8	1
ENSMUSG00000030342	Cd9	13	1
ENSMUSG00000031673	Cdh11	13	1
ENSMUSG00000002107	Celf2	70	2
ENSMUSG00000062929	Cfl2	4	2
ENSMUSG00000026031	Cflar	36	1
ENSMUSG00000014668	Chfr	19	1
ENSMUSG00000030077	Chl1	27	1
ENSMUSG00000056486	Chn1	31	1
ENSMUSG00000060002	Chpt1	29	1
ENSMUSG00000026034	Clk1	32	1
ENSMUSG00000001829	Clpb	36	1
ENSMUSG00000047126	Cltc	43	1
ENSMUSG00000028719	Cmpk1	13	1
ENSMUSG00000003135	Cnot11	12	1
ENSMUSG00000020362	Cnot6	22	1
ENSMUSG00000023973	Cnpy3	14	1
ENSMUSG00000044288	Cnr1	7	1
ENSMUSG00000044629	Cnrip1	9	1
ENSMUSG00000029661	Col1a2	73	1
ENSMUSG00000034807	Colgalt1	12	1
ENSMUSG00000027206	Cops2	24	1
ENSMUSG00000005362	Crbn	20	1
ENSMUSG00000024074	Crim1	17	1
ENSMUSG00000027357	Crls1	15	1
ENSMUSG00000058240	Cryzl1	33	1
ENSMUSG00000022311	Csmd3	87	1
ENSMUSG00000006932	Ctnnb1	50	1
ENSMUSG00000030447	Cyfip1	52	1
ENSMUSG00000036712	Cyld	20	1
ENSMUSG00000037266	D4Wsu53e	26	1
ENSMUSG00000026385	Dbi	18	1
ENSMUSG00000017734	Dbndd2	35	1
ENSMUSG00000027797	Dclk1	21	2
ENSMUSG00000019929	Dcn	9	1
ENSMUSG00000024472	Dcp2	11	1
ENSMUSG00000031516	Dctn6	28	1
ENSMUSG00000020719	Ddx5	40	1
ENSMUSG00000032097	Ddx6	14	1
ENSMUSG00000021377	Dek	20	1
ENSMUSG00000040818	Dennd6a	20	1
ENSMUSG00000029821	Dfna5	19	1
ENSMUSG00000036095	Dgkb	25	1
ENSMUSG00000040479	Dgkz	57	1
ENSMUSG00000020231	Dip2a	57	1
ENSMUSG00000003279	Dlgap1	46	1
ENSMUSG00000037416	Dmxl1	53	1
ENSMUSG00000028410	Dnaja1	32	1
ENSMUSG00000022136	Dnajc3	12	1
ENSMUSG00000028528	Dnajc6	33	1
ENSMUSG00000026825	Dnm1	50	1
ENSMUSG00000022789	Dnm1l	21	2
ENSMUSG00000035954	Dock4	53	1
ENSMUSG00000027900	Dram2	28	1
ENSMUSG00000032435	Dync1li1	13	1
ENSMUSG00000022897	Dyrk1a	23	1
ENSMUSG00000042156	Dzip1	23	1
ENSMUSG00000022339	Ebag9	7	1
ENSMUSG00000034488	Edil3	24	1
ENSMUSG00000037742	Eef1a1	25	1
ENSMUSG00000025967	Eef1b2	28	1
ENSMUSG00000067194	Eif1ax	8	1
ENSMUSG00000024991	Eif3a	22	2
ENSMUSG00000021282	Eif5	14	1
ENSMUSG00000021696	Elovl7	8	1
ENSMUSG00000058070	Eml1	37	1
ENSMUSG00000022995	Enah	20	1
ENSMUSG00000004267	Eno2	44	1
ENSMUSG00000022425	Enpp2	34	1
ENSMUSG00000038619	Ensa	5	1
ENSMUSG00000022338	Eny2	5	2
ENSMUSG00000029245	Epha5	28	1
ENSMUSG00000028289	Epha7	32	1
ENSMUSG00000028552	Eps15	46	2
ENSMUSG00000021709	Erbb2ip	30	2
ENSMUSG00000033423	Eri3	18	1
ENSMUSG00000028128	F3	6	1
ENSMUSG00000038014	Fam120a	18	2
ENSMUSG00000054863	Fam19a5	4	1
ENSMUSG00000022378	Fam49b	14	1
ENSMUSG00000030759	Far1	32	1
ENSMUSG00000020271	Fbxw11	22	1
ENSMUSG00000022788	Fgd4	37	1
ENSMUSG00000026526	Fh1	20	1
ENSMUSG00000047414	Flrt2	4	2
ENSMUSG00000029648	Flt1	37	1
ENSMUSG00000034998	Foxn2	14	1
ENSMUSG00000053870	Fpgt	4	1
ENSMUSG00000054752	Fsd1l	26	1
ENSMUSG00000025040	Fundc1	14	1
ENSMUSG00000029405	G3bp2	16	1
ENSMUSG00000033676	Gabrb3	15	1
ENSMUSG00000027199	Gatm	14	1
ENSMUSG00000026103	Gls	53	1
ENSMUSG00000047935	Gm5607	9	1
ENSMUSG00000093392	Gm6061	20	4
ENSMUSG00000020372	Gnb2l1	29	1
ENSMUSG00000038607	Gng10	21	1
ENSMUSG00000043004	Gng2	16	1
ENSMUSG00000034707	Gns	14	1
ENSMUSG00000038708	Golga4	24	1
ENSMUSG00000022112	Gpc5	14	1
ENSMUSG00000027346	Gpcpd1	38	1
ENSMUSG00000047454	Gphn	25	1
ENSMUSG00000000531	Grasp	8	1
ENSMUSG00000033981	Gria2	19	1
ENSMUSG00000030209	Grin2b	20	1
ENSMUSG00000049583	Grm5	12	1
ENSMUSG00000056870	Gulp1	22	1
ENSMUSG00000025104	Hdgfrp3	10	1
ENSMUSG00000008730	Hipk1	29	1
ENSMUSG00000037012	Hk1	47	1
ENSMUSG00000007850	Hnrnph1	48	1
ENSMUSG00000024095	Hnrnpll	27	1
ENSMUSG00000037234	Hook3	25	1
ENSMUSG00000024507	Hsd17b4	31	1
ENSMUSG00000025757	Hspa4l	34	1
ENSMUSG00000041380	Htr2c	16	1
ENSMUSG00000020644	Id2	3	2
ENSMUSG00000038564	Ift172	48	1
ENSMUSG00000022514	Il1rap	28	1
ENSMUSG00000052372	Il1rapl1	14	1
ENSMUSG00000074766	Ism1	8	1
ENSMUSG00000027598	Itch	36	1
ENSMUSG00000031703	Itfg1	18	1
ENSMUSG00000025321	Itgb8	18	2
ENSMUSG00000037876	Jmjd1c	47	1
ENSMUSG00000052684	Jun	5	1
ENSMUSG00000061751	Kalrn	101	1
ENSMUSG00000018412	Kansl1	25	1
ENSMUSG00000058975	Kcnc1	8	1
ENSMUSG00000054477	Kcnn2	23	1
ENSMUSG00000016346	Kcnq2	48	1
ENSMUSG00000006740	Kif5b	42	1
ENSMUSG00000063576	Klhdc3	13	1
ENSMUSG00000031605	Klhl2	15	1
ENSMUSG00000030265	Kras	17	1
ENSMUSG00000016534	Lamp2	15	1
ENSMUSG00000039682	Lap3	21	1
ENSMUSG00000049717	Lig4	4	1
ENSMUSG00000019920	Lims1	21	1
ENSMUSG00000049556	Lingo1	8	1
ENSMUSG00000039704	Lmbrd2	18	1
ENSMUSG00000009207	Lnp	39	1
ENSMUSG00000033707	Lrrc24	15	1
ENSMUSG00000025151	Maged1	29	1
ENSMUSG00000027375	Mal	6	1
ENSMUSG00000003746	Man1a	21	1
ENSMUSG00000040520	Manea	12	1
ENSMUSG00000015222	Map2	68	1
ENSMUSG00000004936	Map2k1	18	1
ENSMUSG00000021754	Map3k1	28	1
ENSMUSG00000024242	Map4k3	36	1
ENSMUSG00000027479	Mapre1	11	1
ENSMUSG00000039100	Mar06	26	1
ENSMUSG00000026977	Mar07	30	1
ENSMUSG00000031833	Mast3	26	1
ENSMUSG00000022324	Matn2	24	1
ENSMUSG00000027763	Mbnl1	10	1
ENSMUSG00000022139	Mbnl2	9	1
ENSMUSG00000041607	Mbp	31	1
ENSMUSG00000030557	Mef2a	26	2
ENSMUSG00000025220	Mgea5	16	1
ENSMUSG00000024294	Mib1	34	1
ENSMUSG00000038244	Mical2	37	1
ENSMUSG00000032517	Mobp	8	2
ENSMUSG00000076439	Mog	10	1
ENSMUSG00000034602	Mon2	37	1
ENSMUSG00000029267	Mtf2	47	1
ENSMUSG00000027201	Myef2	34	1
ENSMUSG00000037730	Mynn	8	1
ENSMUSG00000018417	Myo1b	61	1
ENSMUSG00000033577	Myo6	56	1
ENSMUSG00000044155	Naa38	9	2
ENSMUSG00000022698	Naa50	13	1
ENSMUSG00000020572	Nampt	11	1
ENSMUSG00000041120	Nbl1	9	1
ENSMUSG00000022762	Ncam2	19	1
ENSMUSG00000035024	Ncapd3	38	1
ENSMUSG00000027698	Nceh1	13	1
ENSMUSG00000027002	Nckap1	41	1
ENSMUSG00000018501	Ncor1	100	1
ENSMUSG00000032216	Nedd4	47	1
ENSMUSG00000055409	Nell1	26	1
ENSMUSG00000047284	Neurl4	57	1
ENSMUSG00000009073	Nf2	37	1
ENSMUSG00000003847	Nfat5	37	1
ENSMUSG00000008575	Nfib	29	2
ENSMUSG00000027618	Nfs1	101	1
ENSMUSG00000021068	Nin	37	1
ENSMUSG00000041923	Nol4	27	1
ENSMUSG00000033054	Npat	20	2
ENSMUSG00000028004	Npy2r	10	1
ENSMUSG00000021775	Nr1d2	10	1
ENSMUSG00000025810	Nrp1	19	2
ENSMUSG00000024109	Nrxn1	59	1
ENSMUSG00000066392	Nrxn3	46	2
ENSMUSG00000055254	Ntrk2	20	2
ENSMUSG00000022807	Osbpl11	13	1
ENSMUSG00000025130	P4hb	17	1
ENSMUSG00000022194	Pabpn1	42	1
ENSMUSG00000040276	Pacsin1	19	1
ENSMUSG00000025451	Paip1	26	1
ENSMUSG00000025237	Parp6	27	1
ENSMUSG00000051323	Pcdh19	11	1
ENSMUSG00000007440	Pcdha2	13	1
ENSMUSG00000023036	Pcdhga9	14	1
ENSMUSG00000061601	Pclo	34	1
ENSMUSG00000027589	Pcmtd2	26	1
ENSMUSG00000027419	Pcsk2	14	1
ENSMUSG00000030671	Pde3b	20	1
ENSMUSG00000074746	Pdzd8	5	1
ENSMUSG00000020003	Pex7	16	1
ENSMUSG00000073678	Pgap1	27	1
ENSMUSG00000026664	Phyh	13	1
ENSMUSG00000039047	Pigk	33	1
ENSMUSG00000022940	Pigp	18	1
ENSMUSG00000030660	Pik3c2a	33	1
ENSMUSG00000028756	Pink1	16	1
ENSMUSG00000024083	Pja2	14	1
ENSMUSG00000051177	Plcb1	41	1
ENSMUSG00000002733	Plekha3	9	2
ENSMUSG00000033152	Podxl2	31	1
ENSMUSG00000029676	Pot1a	34	1
ENSMUSG00000037826	Ppm1k	7	1
ENSMUSG00000040385	Ppp1ca	7	1
ENSMUSG00000046062	Ppp1r15b	4	1
ENSMUSG00000047714	Ppp1r2	8	2
ENSMUSG00000009630	Ppp2cb	7	2
ENSMUSG00000048960	Prex2	40	1
ENSMUSG00000049300	Prmt6	3	1
ENSMUSG00000021413	Prpf4b	15	1
ENSMUSG00000026586	Prrx1	14	1
ENSMUSG00000037126	Psd	19	1
ENSMUSG00000021832	Psmc6	14	1
ENSMUSG00000021745	Ptprg	42	1
ENSMUSG00000020594	Pum2	55	1
ENSMUSG00000020280	Pus10	31	1
ENSMUSG00000022656	Pvrl3	28	2
ENSMUSG00000074994	Qser1	12	2
ENSMUSG00000004771	Rab11a	24	1
ENSMUSG00000026721	Rabgap1l	28	1
ENSMUSG00000039717	Ralyl	8	1
ENSMUSG00000052681	Rap1b	8	1
ENSMUSG00000050029	Rap2c	3	1
ENSMUSG00000049044	Rapgef4	50	2
ENSMUSG00000030134	Rasgef1a	13	1
ENSMUSG00000032580	Rbm5	70	1
ENSMUSG00000032050	Rdx	16	1
ENSMUSG00000040855	Reps2	26	2
ENSMUSG00000021719	Rgs7bp	6	1
ENSMUSG00000010086	Rnf112	29	1
ENSMUSG00000024290	Rock1	33	1
ENSMUSG00000022601	Rpl24	26	1
ENSMUSG00000031309	Rps6ka3	42	1
ENSMUSG00000044098	Rsbn1	15	1
ENSMUSG00000029422	Rsrc2	56	2
ENSMUSG00000021067	Sav1	5	1
ENSMUSG00000034007	Scaper	31	1
ENSMUSG00000028249	Sdcbp	25	1
ENSMUSG00000020986	Sec23a	27	1
ENSMUSG00000005204	Senp3	28	1
ENSMUSG00000022772	Senp5	17	1
ENSMUSG00000027834	Serpini1	14	1
ENSMUSG00000028820	Sfpq	30	1
ENSMUSG00000028248	Sfrs18	44	2
ENSMUSG00000025915	Sgk3	21	1
ENSMUSG00000040451	Sgms1	40	1
ENSMUSG00000090112	Shprh	45	1
ENSMUSG00000030583	Sipa1l3	62	1
ENSMUSG00000036309	Skp1a	17	1
ENSMUSG00000036087	Slain2	14	1
ENSMUSG00000024597	Slc12a2	27	2
ENSMUSG00000005089	Slc1a2	34	1
ENSMUSG00000027397	Slc20a1	29	1
ENSMUSG00000031482	Slc25a15	7	1
ENSMUSG00000031808	Slc27a1	14	1
ENSMUSG00000027822	Slc33a1	12	1
ENSMUSG00000038602	Slc35f1	8	1
ENSMUSG00000026904	Slc4a10	37	5
ENSMUSG00000021733	Slc4a7	25	1
ENSMUSG00000056427	Slit3	41	1
ENSMUSG00000021870	Slmap	55	2
ENSMUSG00000024921	Smarca2	68	1
ENSMUSG00000027273	Snap25	13	1
ENSMUSG00000033419	Snap91	36	2
ENSMUSG00000024241	Sos1	22	1
ENSMUSG00000025323	Sp4	6	1
ENSMUSG00000020859	Spag9	56	2
ENSMUSG00000035227	Spcs2	5	1
ENSMUSG00000042331	Specc1	21	1
ENSMUSG00000026207	Speg	71	1
ENSMUSG00000054162	Spock3	21	2
ENSMUSG00000027366	Sppl2a	21	1
ENSMUSG00000020315	Sptbn1	48	1
ENSMUSG00000062604	Srpk2	15	1
ENSMUSG00000032553	Srprb	50	10
ENSMUSG00000055436	Srsf11	46	3
ENSMUSG00000021134	Srsf5	33	2
ENSMUSG00000016921	Srsf6	12	1
ENSMUSG00000022403	St13	23	1
ENSMUSG00000037286	Stag1	63	1
ENSMUSG00000025920	Stau2	47	1
ENSMUSG00000022329	Stk3	18	1
ENSMUSG00000026915	Strbp	33	1
ENSMUSG00000039629	Strip2	28	1
ENSMUSG00000046314	Stxbp6	18	1
ENSMUSG00000030101	Sumf1	17	1
ENSMUSG00000045098	Suv420h1	47	1
ENSMUSG00000096054	Syne1	32	1
ENSMUSG00000056296	Synpr	14	1
ENSMUSG00000035476	Tab3	18	1
ENSMUSG00000053580	Tanc2	43	1
ENSMUSG00000020130	Tbc1d15	17	1
ENSMUSG00000053477	Tcf4	48	1
ENSMUSG00000040548	Tex2	19	1
ENSMUSG00000037475	Thoc2	71	1
ENSMUSG00000021779	Thrb	14	1
ENSMUSG00000008305	Tle1	42	1
ENSMUSG00000025016	Tm9sf3	15	1
ENSMUSG00000069763	Tmem100	3	1
ENSMUSG00000029571	Tmem106b	20	1
ENSMUSG00000037720	Tmem33	24	1
ENSMUSG00000025666	Tmem47	10	1
ENSMUSG00000049775	Tmsb4x	8	1
ENSMUSG00000009470	Tnpo1	31	1
ENSMUSG00000026466	Tor1aip1	24	1
ENSMUSG00000043668	Tox3	12	1
ENSMUSG00000027164	Traf6	12	1
ENSMUSG00000026028	Trak2	25	1
ENSMUSG00000027993	Trim2	48	1
ENSMUSG00000021712	Trim23	17	1
ENSMUSG00000033014	Trim33	20	1
ENSMUSG00000026219	Trip12	41	1
ENSMUSG00000043909	Trp53bp1	67	1
ENSMUSG00000068735	Trp53i11	26	1
ENSMUSG00000052387	Trpm3	36	1
ENSMUSG00000027677	Ttc14	30	1
ENSMUSG00000022151	Ttc33	12	1
ENSMUSG00000030276	Ttll3	49	1
ENSMUSG00000036745	Ttll7	29	1
ENSMUSG00000030428	Ttyh1	45	1
ENSMUSG00000032407	U2surp	28	1
ENSMUSG00000026670	Uap1	23	1
ENSMUSG00000004798	Ulk2	32	1
ENSMUSG00000031010	Usp9x	59	1
ENSMUSG00000029684	Wasl	15	1
ENSMUSG00000036769	Wdr44	30	1
ENSMUSG00000057406	Whsc1	41	1
ENSMUSG00000017677	Wsb1	22	1
ENSMUSG00000047434	Xxylt1	10	1
ENSMUSG00000022634	Yaf2	7	2
ENSMUSG00000021244	Ylpm1	36	1
ENSMUSG00000034653	Ythdc2	30	2
ENSMUSG00000040025	Ythdf2	13	1
ENSMUSG00000047213	Ythdf3	6	1
ENSMUSG00000020849	Ywhae	15	1
ENSMUSG00000051390	Zbtb22	23	2
ENSMUSG00000035045	Zc3h12b	20	1
ENSMUSG00000021969	Zdhhc20	13	1
ENSMUSG00000026872	Zeb2	43	5
ENSMUSG00000051469	Zfp191	9	1
ENSMUSG00000021271	Zfp839	8	1
ENSMUSG00000058192	Zfp846	11	1
ENSMUSG00000022201	Zfr	39	1
ENSMUSG00000063894	Zkscan8	11	1
ENSMUSG00000033545	Znrf1	35	1
ENSMUSG00000039068	Zzz3	26	1

## Sheet: 3M_>29M
80 genes	Sorting coulumn
ENSEMBL-ID	MGI Symbol	Total exons	Exon changes (FDR<0.01)
ENSMUSG00000036046	5031439G07Rik	19	1
ENSMUSG00000029095	Ablim2	49	1
ENSMUSG00000017390	Aldoc	21	1
ENSMUSG00000060063	Alox5ap	5	1
ENSMUSG00000035569	Ankrd11	22	1
ENSMUSG00000074238	Ap1ar	10	1
ENSMUSG00000033697	Arhgap39	32	1
ENSMUSG00000019302	Atp6v0a1	40	1
ENSMUSG00000059995	Atxn7l3	21	1
ENSMUSG00000032086	Bace1	19	1
ENSMUSG00000053395	Cacng8	10	1
ENSMUSG00000040712	Camta2	35	1
ENSMUSG00000060227	Casc4	21	2
ENSMUSG00000034818	Celf5	28	1
ENSMUSG00000024873	Cnih2	6	1
ENSMUSG00000029319	Coq2	15	1
ENSMUSG00000022212	Cpne6	35	1
ENSMUSG00000017734	Dbndd2	35	1
ENSMUSG00000020719	Ddx5	40	3
ENSMUSG00000040479	Dgkz	57	3
ENSMUSG00000026825	Dnm1	50	2
ENSMUSG00000078919	Dpm1	40	1
ENSMUSG00000025738	Fbxl16	6	1
ENSMUSG00000029001	Fbxo44	26	1
ENSMUSG00000075415	Fnbp1	41	1
ENSMUSG00000030795	Fus	45	1
ENSMUSG00000057666	Gapdh	31	1
ENSMUSG00000007415	Gatad1	10	1
ENSMUSG00000027523	Gnas	46	3
ENSMUSG00000036427	Gpi1	24	1
ENSMUSG00000003378	Grik5	20	1
ENSMUSG00000015937	H2afy	23	1
ENSMUSG00000038822	Hace1	38	1
ENSMUSG00000020358	Hnrnpab	11	1
ENSMUSG00000025825	Iscu	18	1
ENSMUSG00000042873	Lhfpl4	4	1
ENSMUSG00000001143	Lman2l	16	1
ENSMUSG00000007476	Lrrc8a	103	1
ENSMUSG00000027602	Map1lc3a	8	2
ENSMUSG00000032479	Map4	50	2
ENSMUSG00000028849	Map7d1	28	1
ENSMUSG00000003810	Mast2	61	1
ENSMUSG00000038244	Mical2	37	1
ENSMUSG00000029436	Mmp17	14	1
ENSMUSG00000064341	mt-Nd1	3	3
ENSMUSG00000064345	mt-Nd2	3	3
ENSMUSG00000055254	Ntrk2	20	1
ENSMUSG00000026158	Ogfrl1	7	2
ENSMUSG00000033510	Otud7a	22	1
ENSMUSG00000022194	Pabpn1	42	3
ENSMUSG00000025451	Paip1	26	1
ENSMUSG00000002265	Peg3	16	1
ENSMUSG00000068206	Pick1	41	1
ENSMUSG00000017781	Pitpna	24	1
ENSMUSG00000027804	Ppid	23	1
ENSMUSG00000033953	Ppp3r1	20	1
ENSMUSG00000052889	Prkcb	26	2
ENSMUSG00000059456	Ptk2b	44	1
ENSMUSG00000032290	Ptpn9	13	1
ENSMUSG00000056553	Ptprn2	23	2
ENSMUSG00000013236	Ptprs	38	1
ENSMUSG00000042671	Rgs8	25	1
ENSMUSG00000010086	Rnf112	29	1
ENSMUSG00000025743	Sdc3	11	1
ENSMUSG00000041889	Shisa4	9	2
ENSMUSG00000038267	Slc22a23	19	1
ENSMUSG00000061904	Slc25a3	29	1
ENSMUSG00000020315	Sptbn1	48	1
ENSMUSG00000032553	Srprb	50	6
ENSMUSG00000039156	Stim2	22	1
ENSMUSG00000030374	Strn4	50	1
ENSMUSG00000035033	Tbr1	14	1
ENSMUSG00000001472	Tcf25	20	1
ENSMUSG00000029359	Tesc	20	1
ENSMUSG00000024811	Tnks2	44	1
ENSMUSG00000029030	Tprgl	12	1
ENSMUSG00000021326	Trim27	15	1
ENSMUSG00000037646	Vps13b	62	1
ENSMUSG00000024220	Zfp523	33	1
ENSMUSG00000034949	Zfr2	33	1

## Sheet: Overlaps
12 genes	sorting column	further discussed in this study paper
ENSEMBL-ID	MGI Symbol	MGI Description
ENSMUSG00000017390	Aldoc	aldolase C, fructose-bisphosphate
ENSMUSG00000017734	Dbndd2	dysbindin (dystrobrevin binding protein 1) domain containing 2
ENSMUSG00000020719	Ddx5	DEAD (Asp-Glu-Ala-Asp) box polypeptide 5
ENSMUSG00000040479	Dgkz	diacylglycerol kinase zeta
ENSMUSG00000026825	Dnm1	dynamin 1
ENSMUSG00000038244	Mical2	microtubule associated monooxygenase, calponin and LIM domain containing 2
ENSMUSG00000055254	Ntrk2	neurotrophic tyrosine kinase, receptor, type 2
ENSMUSG00000022194	Pabpn1	poly(A) binding protein, nuclear 1
ENSMUSG00000025451	Paip1	polyadenylate binding protein-interacting protein 1
ENSMUSG00000010086	Rnf112	ring finger protein 112
ENSMUSG00000020315	Sptbn1	spectrin beta, non-erythrocytic 1
ENSMUSG00000032553	Srprb	signal recognition particle receptor, B subunit
