# Supplementary material for: De-regulation of gene expression and alternative splicing affects distinct cellular pathways in the aging hippocampus
Source: Front Cell Neurosci. 2014 Nov 13;8:373. doi: 10.3389/fncel.2014.00373 (PMC4230043; doi:10.3389/fncel.2014.00373)
Supplement: Supplementary file 8 [file Table5.XLSX]

## Sheet: 3M_24M
	Sorting coulmn
	italics: p-adjusted (Bonferoni)<0.1
	neuron-specific terms
GENE ONTOLOGY TERMS	Term	Count	Genes	Fold Enrichment	p-adjusted (Bonferroni)	p-adjusted (FDR) [%]
	BIOLOGICAL PROCESS
	GO:0048588~developmental cell growth	4	APP, ULK2, CYFIP1, DCLK1	14.8213	0.845761	3.22865
	GO:0000245~spliceosome assembly	4	SRPK2, RBM5, CELF2, MBNL1	11.857	0.974829	6.26025
	GO:0007416~synaptogenesis	4	APP, MYO6, NRXN3, NRXN1	11.1159	0.98843	7.53086
	GO:0022618~ribonucleoprotein complex assembly	6	SRPK2, EIF3A, RBM5, CELF2, RPL24, MBNL1	7.84655	0.5457	1.37573
	GO:0001841~neural tube formation	6	MIB1, ENAH, IFT172, ZEB2, TRAF6, NCKAP1	5.23103	0.992574	8.24785
	GO:0050804~regulation of synaptic transmission	9	GRM5, ATP2B2, MYO6, KRAS, GRIN2B, GRIA2, NTRK2, PINK1, HTR2C	4.00174	0.797782	2.76738
	GO:0051969~regulation of transmission of nerve impulse	9	GRM5, ATP2B2, MYO6, KRAS, GRIN2B, GRIA2, NTRK2, PINK1, HTR2C	3.73994	0.913708	4.21039
	GO:0031644~regulation of neurological system process	9	GRM5, ATP2B2, MYO6, KRAS, GRIN2B, GRIA2, NTRK2, PINK1, HTR2C	3.54136	0.967674	5.84755
	GO:0007409~axonogenesis	11	APP, EPHA7, ENAH, NRP1, ULK2, CYFIP1, RPL24, APBB2, CHL1, DCLK1, SLIT3	3.00062	0.962369	5.59604
	GO:0007268~synaptic transmission	12	DLGAP1, APP, MYO6, GRIN2B, GRIA2, GABRB3, NRXN3, GLS, NRXN1, PCLO, SNAP25, CTNNB1	2.99756	0.862822	3.42762
	GO:0048667~cell morphogenesis involved in neuron differentiation	12	ATP2B2, APP, EPHA7, ENAH, NRP1, ULK2, CYFIP1, RPL24, APBB2, CHL1, DCLK1, SLIT3	2.93168	0.904643	4.04225
	GO:0048858~cell projection morphogenesis	13	ENAH, NRP1, RPL24, TTLL3, SLIT3, APP, EPHA7, ULK2, IFT172, CYFIP1, APBB2, DCLK1, CHL1	2.86153	0.828723	3.05047
	GO:0048812~neuron projection morphogenesis	11	APP, EPHA7, ENAH, NRP1, ULK2, CYFIP1, RPL24, APBB2, CHL1, DCLK1, SLIT3	2.77899	0.996227	9.33228
	GO:0032990~cell part morphogenesis	13	ENAH, NRP1, RPL24, TTLL3, SLIT3, APP, EPHA7, ULK2, IFT172, CYFIP1, APBB2, DCLK1, CHL1	2.72655	0.929126	4.54087
	GO:0000904~cell morphogenesis involved in differentiation	13	ENAH, NRP1, RPL24, SLIT3, CTNNB1, ATP2B2, APP, EPHA7, ULK2, CYFIP1, APBB2, DCLK1, CHL1	2.72655	0.929126	4.54087
	GO:0031175~neuron projection development	13	ENAH, MYO6, NRP1, RPL24, SLIT3, LINGO1, APP, EPHA7, ULK2, CYFIP1, APBB2, DCLK1, CHL1	2.65151	0.963051	5.62634
	GO:0051056~regulation of small GTPase mediated signal transduction	13	PREX2, RASGEF1A, RABGAP1L, ARHGEF9, TBC1D15, KRAS, PSD, SOS1, DGKZ, RAPGEF4, AGAP2, FGD4, KALRN	2.53521	0.990995	7.93686
	GO:0007264~small GTPase mediated signal transduction	14	RAP2C, ROCK1, G3BP2, RASGEF1A, ARHGEF9, TRIM23, KRAS, ARHGAP5, SOS1, RAB11A, SDCBP, RAPGEF4, RAP1B, AGAP2	2.41276	0.991975	8.12281
	GO:0000902~cell morphogenesis	16	LIMS1, ENAH, NRP1, RPL24, CTNNB1, TTLL3, SLIT3, ATP2B2, APP, EPHA7, ULK2, IFT172, CYFIP1, APBB2, DCLK1, CHL1	2.30233	0.973856	6.19778
	GO:0048666~neuron development	15	ENAH, MYO6, NRP1, RPL24, SLIT3, ATP2B2, LINGO1, APP, EPHA7, ULK2, NTRK2, CYFIP1, APBB2, DCLK1, CHL1	2.2841	0.995957	9.22213
	GO:0016310~phosphorylation	32	PRPF4B, ATP5B, CCNT1, CASK, PINK1, CLK1, APP, 2610018G03RIK, SPEG, MAP3K1, DCLK1, FGD4, SRPK2, ADAM10, FLT1, ROCK1, MAP2K1, SGK3, PIK3C2A, STK3, MAP4K3, MAST3, EPHA5, SPAG9, RPS6KA3, EPHA7, HIPK1, ULK2, DYRK1A, NTRK2, ATP5A1, KALRN	1.98167	0.260441	0.528309
	GO:0006464~protein modification process	56	PRPF4B, CCNT1, CASK, PINK1, CLK1, TTLL7, TTLL3, PIGK, APP, PRMT6, ITCH, SRPK2, ADAM10, SGK3, ROCK1, PTPRG, PIGP, STK3, MAP4K3, MAST3, SPAG9, MIB1, PPP1CA, TRIM33, HIPK1, PPM1K, PCMTD2, CHFR, SUV420H1, KALRN, SPOCK3, USP9X, NFS1, DCN, ABCA1, NAA50, 2610018G03RIK, SPEG, MAP3K1, TRIP12, DCLK1, FGD4, P4HB, FLT1, NCEH1, MAP2K1, BIRC6, TRIM23, EPHA5, EPHA7, RPS6KA3, SLC4A10, NEDD4, ULK2, DYRK1A, NTRK2	1.97617	0.000760691	0.00133608
	GO:0007242~intracellular signaling cascade	40	PREX2, RASGEF1A, PINK1, AZI2, LINGO1, ARHGAP5, KRAS, DGKB, SOS1, MAP3K1, DNAJA1, RAB11A, RAPGEF4, PLCB1, AGAP2, DCLK1, FGD4, SRPK2, RAP2C, ROCK1, MAP2K1, PIK3C2A, G3BP2, ARHGEF9, TRIM23, PCLO, STK3, WSB1, MAP4K3, SPAG9, RPS6KA3, PDZD8, ADCY9, HIPK1, CHN1, DGKZ, SDCBP, RAP1B, GNB2L1, HTR2C	1.94377	0.0626403	0.113511
	GO:0009966~regulation of signal transduction	28	RGS7BP, PREX2, PRRX1, RASGEF1A, RABGAP1L, ZEB2, CTNNB1, TBC1D15, APP, KRAS, GRIN2B, MAP3K1, SOS1, RAPGEF4, AGAP2, FGD4, MAP2K1, NF2, ARHGEF9, SPAG9, PPP1R2, PSD, GRIA2, TRIM33, ATP2C1, DGKZ, NCOR1, KALRN	1.88349	0.803736	2.81839
	GO:0044267~cellular protein metabolic process	77	PRPF4B, EIF5, CCNT1, CBX4, PINK1, CASK, TTLL7, CLK1, SENP5, ZNRF1, TTLL3, PIGK, APP, SLMAP, PRMT6, ITCH, SRPK2, ADAM10, ROCK1, SGK3, PTPRG, PIGP, STK3, MAST3, PJA2, MAP4K3, SENP3, SPAG9, MIB1, PPP1CA, TRIM33, HIPK1, PPM1K, PCMTD2, CHFR, KALRN, SUV420H1, EEF1B2, SPOCK3, USP9X, NFS1, ABCA1, SKP1A, DCN, CYLD, GPHN, EIF3A, 2610018G03RIK, NAA50, SPEG, MAP3K1, PPP2CB, DNAJA1, TRAF6, TRIP12, DCLK1, FGD4…	1.63971	0.00514677	0.00905933
	CELLULAR COMPARTMENT
	GO:0014069~postsynaptic density	7	PJA2, DLGAP1, ADAM10, GRIN2B, GRIA2, SOS1, NTRK2	5.68531	0.307669	1.75826
	GO:0030424~axon	9	NCAM2, APP, SLC1A2, MYO6, NRP1, GABRB3, NTRK2, TTYH1, MBP	3.48405	0.690873	5.50649
	GO:0009898~internal side of plasma membrane	16	LIMS1, RAP2C, SNAP91, NF2, RDX, CLTC, MBP, NCKAP1, EPS15, ACBD3, GPHN, KRAS, FAM120A, GNG10, GNG2, ADD3	2.30921	0.672957	5.24929
	GO:0019898~extrinsic to membrane	26	CASK, HK1, RDX, ZNRF1, MAGED1, GPHN, ARHGAP5, RAB11A, RAPGEF4, GNG2, APPBP2, GOLGA4, SEC23A, P4HB, DLGAP1, MYO6, DNM1L, ROCK1, NF2, DOCK4, PJA2, PLEKHA3, CRBN, STXBP6, GNG10, SDCBP	2.28169	0.0525992	0.260339
	GO:0005624~membrane fraction	25	PCDHA2, PCDHGA9, CASK, PDE3B, ACP2, CTNNB1, ATP2B2, SYNPR, APP, KRAS, GRIN2B, ITCH, TRAF6, ACSL3, SNAP25, P4HB, NCEH1, SLC12A2, BIRC6, NRXN1, LAMP2, GRIA2, NEDD4, CYFIP1, SPCS2	2.03047	0.314756	1.80702
	GO:0031410~cytoplasmic vesicle	24	SEC23A, SLC27A1, P4HB, MYO6, ADAM10, SGK3, PIK3C2A, ANP32E, CLTC, ZNRF1, YWHAE, PCSK2, MIB1, PACSIN1, SYNPR, LAMP2, APP, GRIA2, GRIN2B, TMEM33, SDCBP, TMSB4X, ITCH, APPBP2	1.95692	0.538905	3.66596
	GO:0030054~cell junction	22	DLGAP1, LIMS1, ENAH, GABRB3, NF2, PCDHGA9, ZNRF1, PCLO, CTNNB1, PJA2, GPHN, SYNPR, TMEM47, GRIA2, GRIN2B, ERBB2IP, ARPC2, PVRL3, ASH1L, CYFIP1, ADD3, SNAP25	1.93888	0.741658	6.32111
	GO:0005794~Golgi apparatus	29	RABGAP1L, PDE3B, ABCA1, SGMS1, CLTC, HOOK3, ACBD3, PACSIN1, APP, 2610018G03RIK, MAN1A, MANEA, RAB11A, SNAP25, GOLGA4, EBAG9, SEC23A, ADAM10, MYO6, ROCK1, MAP2K1, PIK3C2A, MAL, TRIM23, CHPT1, PJA2, ATP2C1, MAPRE1, WDR44	1.76133	0.676557	5.29989
	GO:0044430~cytoskeletal part	32	DYNC1LI1, ENAH, TTLL7, ARPC5, STAU2, KLHL2, HOOK3, TTLL3, EIF3A, APP, GRIN2B, ARPC2, SOS1, SLMAP, PPP2CB, APPBP2, DLGAP1, ADAM10, MYO6, NIN, ROCK1, KIF5B, MYO1B, DCTN6, PJA2, EML1, GRIA2, NTRK2, IFT172, MAPRE1, CALM2, DNM1	1.71252	0.643736	4.85729
	GO:0005856~cytoskeleton	44	DYNC1LI1, ENAH, RDX, ARPC5, TTLL7, KLHL2, STAU2, HOOK3, CTNNB1, TTLL3, GPHN, EIF3A, APP, GRIN2B, ARPC2, SOS1, SLMAP, PPP2CB, STRBP, APPBP2, FGD4, DLGAP1, MYO6, ADAM10, KIF5B, NF2, NIN, ROCK1, MYO1B, MICAL2, DCTN6, PJA2, EML1, GRIA2, CFL2, IFT172, NTRK2, TMSB4X, MAPRE1, WASL, ADD3, CALM2, DNM1, KALRN	1.62437	0.351309	2.06636
	GO:0044446~intracellular organelle part	103	DYNC1LI1, ENAH, PRPF4B, CBX4, RBM5, CBX3, SGMS1, KLHL2, CTNNB1, HOOK3, PACSIN1, APP, GRIN2B, DNAJC3, CRLS1, MYO6, KIF5B, GATM, ROCK1, TOR1AIP1, DCTN6, LIG4, NCAPD3, PPP1CA, ATP2C1, JUN, SMARCA2, ADD3, SUV420H1, ACP2, ARPC5, ACAT1, SFRS18, EIF3A, TRP53BP1, ARPC2, TCF4, P4HB, SHPRH, NIN, MYO1B, DDX5, SYNE1, LAMP2, DYRK1A, NTRK2, SPCS2, HNRNPH1, NCOR1, SLC25A15, ENY2, COPS2, ATP5B, ARID4B, YLPM1, PO…	1.33576	0.210119	1.1315
	GO:0005737~cytoplasm	202	DZIP1, SGMS1, ZNRF1, CTNNB1, HOOK3, MAGED1, ACBD3, ATP2B2, APP, TRAK2, GRIN2B, RAPGEF4, CAB39, CRLS1, KIF5B, ROCK1, GATM, DCTN6, ST13, SPAG9, PPP1CA, ATP2C1, ADD3, DBNDD2, ALDOC, ACP2, AKAP11, ACAT1, NAA50, 2610018G03RIK, UAP1, MAP2K1, MOBP, PAIP1, DDX6, NCKAP1, SYNE1, DCP2, NTRK2, NCOR1, GNB2L1, SLC27A1, COPS2, ATP5B, TTLL7, TTLL3, FAR1, SLMAP, GOLGA4, AGAP2, SRPK2, ADAM10, PIK3C2A, PGAP1, MICAL…	1.29362	0.000125728	0.000606604
	GO:0044444~cytoplasmic part	124	CLPB, CASK, PDE3B, SGMS1, ZNRF1, CTNNB1, HOOK3, MAGED1, ATP2B2, ACBD3, TBC1D15, APP, PACSIN1, GRIN2B, RAPGEF4, ELOVL7, ITCH, DNAJC3, CRLS1, MYO6, KIF5B, GATM, ROCK1, SLC33A1, DCTN6, CHPT1, GNS, SPAG9, MIB1, ATP2C1, SDCBP, ADD3, EEF1B2, SNAP91, ALDOC, RABGAP1L, ACP2, ABCA1, AKAP11, ACAT1, EIF3A, 2610018G03RIK, MANEA, FH1, TRAF6, P4HB, CACNA2D1, MAP2K1, MOBP, NIN, DDX6, EPS15, PSMC6, SYNE1, LAMP2, …	1.2276	0.747311	6.42105
KEGG PATHWAYS	Term	Count	Genes	Fold Enrichment	p-adjusted (Bonferroni)	p-adjusted (FDR) [%]
	mmu04720:Long-term potentiation	10	GRM5, RPS6KA3, PPP1CA, KRAS, GRIN2B, GRIA2, MAP2K1, RAP1B, PLCB1, CALM2	5.77264	0.00578127	0.0532756
	mmu04722:Neurotrophin signaling pathway	12	MAGED1, RPS6KA3, KRAS, MAP2K1, SOS1, MAP3K1, JUN, NTRK2, RAP1B, TRAF6, YWHAE, CALM2	3.73001	0.0393032	0.367848
	mmu04810:Regulation of actin cytoskeleton	15	ENAH, ROCK1, MAP2K1, RDX, ARPC5, NCKAP1, PPP1CA, KRAS, ITGB8, ARPC2, CFL2, SOS1, CYFIP1, TMSB4X, WASL	2.79321	0.0981916	0.945421
	mmu04114:Oocyte meiosis	9	RPS6KA3, PPP1CA, MAP2K1, ADCY9, PPP2CB, SKP1A, FBXW11, YWHAE, CALM2	3.1624	0.590477	7.87774

## Sheet: 3M_>29M
	Sorting coulmn
	italics: p-adjusted (Bonferoni)<0.1
GENE ONTOLOGY TERMS	Term	Count	Genes	Fold Enrichment	p-adjusted (Bonferroni)	p-adjusted (FDR) [%]
	BIOLOGICAL PROCESS
	GO:0007172~signal complex assembly	3	PTK2B, PICK1, GRIK5	45.4519	0.426856	2.44889
	GO:0045941~positive regulation of transcription	8	FUS, ABLIM2, CAMTA2, TESC, DDX5, TBR1, ATXN7L3, HNRNPAB	3.82752	0.709174	5.35266
	GO:0010628~positive regulation of gene expression	8	FUS, ABLIM2, CAMTA2, TESC, DDX5, TBR1, ATXN7L3, HNRNPAB	3.72556	0.761041	6.1772
	GO:0045935~positive regulation of nucleobase, nucleoside, nucleotide and nucleic acid metabolic process	8	FUS, ABLIM2, CAMTA2, TESC, DDX5, TBR1, ATXN7L3, HNRNPAB	3.56485	0.837509	7.77521
	GO:0051173~positive regulation of nitrogen compound metabolic process	8	FUS, ABLIM2, CAMTA2, TESC, DDX5, TBR1, ATXN7L3, HNRNPAB	3.45641	0.882769	9.10667
	GO:0010557~positive regulation of macromolecule biosynthetic process	8	FUS, ABLIM2, CAMTA2, TESC, DDX5, TBR1, ATXN7L3, HNRNPAB	3.43033	0.892656	9.46268
	CELLULAR COMPARTMENT
	GO:0005737~cytoplasm	41	FUS, ABLIM2, DBNDD2, LMAN2L, ALDOC, PITPNA, GPI1, TPRGL, MAP1LC3A, PTK2B, ALOX5AP, SLC25A3, H2AFY, OTUD7A, GAPDH, HNRNPAB, PABPN1, TESC, PTPN9, MICAL2, PTPRN2, PAIP1, PICK1, STRN4, TRIM27, STIM2, HACE1, SRPRB, PRKCB, ISCU, FNBP1, COQ2, MAST2, PPID, BACE1, NTRK2, DPM1, ATP6V0A1, DGKZ, DNM1, PEG3	1.45682	0.102392	1.26352
KEGG PATHWAYS	Term	Count	Genes	Fold Enrichment	p-adjusted (Bonferroni)	p-adjusted (FDR) [%]
	mmu04020:Calcium signaling pathway	5	PTK2B, PPID, PPP3R1, GNAS, PRKCB	6.8277	0.225967	4.41601
