# Supplementary material for: De-regulation of gene expression and alternative splicing affects distinct cellular pathways in the aging hippocampus
Source: Front Cell Neurosci. 2014 Nov 13;8:373. doi: 10.3389/fncel.2014.00373 (PMC4230043; doi:10.3389/fncel.2014.00373)
Supplement: Supplementary file 9 [file Table6.XLSX]

## Sheet: RNAediting positions
List of known genomic RNA-editing positions in the mouse genome (mm10/GRCm38) coordinates)
Non-redundant list compiled from:
RADAR database:		http://rnaedit.com/download/		(converted to mm10 coordinates)
DARNED database:		http://darned.ucc.ie/download/
Danecek et al. 2012:		http://www.ncbi.nlm.nih.gov/pubmed/22524474
Lagarrigue et al. 2013:		http://www.ncbi.nlm.nih.gov/pubmed/23410828
17831 unique positions
Chromosome	Position
chr1	3287049
chr1	3287050
chr1	3287051
chr1	3287970
chr1	3287971
chr1	3287973
chr1	3287974
chr1	3287998
chr1	3287999
chr1	6260210
chr1	6260211
chr1	7169829
chr1	7379162
chr1	7379163
chr1	7379175
chr1	7379176
chr1	7379177
chr1	7379178
chr1	7379179
chr1	7379202
chr1	7379203
chr1	10031549
chr1	10031550
chr1	10031581
chr1	10031582
chr1	10031590
chr1	10031591
chr1	10031605
chr1	10031606
chr1	10138104
chr1	11596989
chr1	11596990
chr1	11597017
chr1	11597018
chr1	11597042
chr1	11597043
chr1	11597052
chr1	11597053
chr1	16561805
chr1	16561806
chr1	16561829
chr1	16561830
chr1	17637482
chr1	17637483
chr1	17637485
chr1	17637486
chr1	17637487
chr1	17637488
chr1	17637515
chr1	17637516
chr1	17637595
chr1	17637596
chr1	17637603
chr1	17637604
chr1	17637611
chr1	17637612
chr1	17638119
chr1	17638120
chr1	17638121
chr1	17638122
chr1	17638126
chr1	17638127
chr1	17638211
chr1	17638212
chr1	17638221
chr1	17638222
chr1	17638251
chr1	17638252
chr1	21935249
chr1	21935250
chr1	21935256
chr1	21935257
chr1	21935262
chr1	21935263
chr1	23875131
chr1	23875132
chr1	24685495
chr1	25735578
chr1	25735579
chr1	25735583
chr1	25735584
chr1	25735586
chr1	25735587
chr1	25773070
chr1	25773071
chr1	25773084
chr1	25773085
chr1	33769476
chr1	33769477
chr1	33795199
chr1	33795200
chr1	33795208
chr1	33795209
chr1	33888702
chr1	33888703
chr1	33890929
chr1	33890930
chr1	34819774
chr1	34819776
chr1	34819778
chr1	34872397
chr1	36165566
chr1	36366300
chr1	36366301
chr1	36433056
chr1	36433057
chr1	36443307
chr1	36443308
chr1	36504901
chr1	36504902
chr1	36504905
chr1	36504906
chr1	36504912
chr1	36504913
chr1	37419635
chr1	37476480
chr1	37984005
chr1	37984006
chr1	37984677
chr1	37984678
chr1	38078640
chr1	38078641
chr1	39381962
chr1	39381963
chr1	39381968
chr1	39381969
chr1	39381970
chr1	39381971
chr1	39381982
chr1	39381983
chr1	39382014
chr1	39382015
chr1	39382016
chr1	39382017
chr1	39382020
chr1	39382021
chr1	39382022
chr1	39382023
chr1	39384112
chr1	39384113
chr1	40014557
chr1	42750762
chr1	42750763
chr1	51011920
chr1	51011921
chr1	51301342
chr1	51302949
chr1	51466269
chr1	51466270
chr1	51466998
chr1	51466999
chr1	52901304
chr1	55001085
chr1	58387099
chr1	58387100
chr1	58387176
chr1	58387177
chr1	58387185
chr1	58387186
chr1	58389647
chr1	58389648
chr1	58391382
chr1	58391383
chr1	58415989
chr1	58415990
chr1	59641846
chr1	59641847
chr1	59641856
chr1	59641857
chr1	59641903
chr1	59641904
chr1	59641906
chr1	59641907
chr1	59641911
chr1	59641912
chr1	59641913
chr1	59717462
chr1	59717463
chr1	60100917
chr1	60100918
chr1	60100919
chr1	60151786
chr1	60151787
chr1	60336840
chr1	60336841
chr1	60445823
chr1	60445824
chr1	60489197
chr1	60489198
chr1	63059674
chr1	63059675
chr1	63117003
chr1	63117004
chr1	63117047
chr1	63117048
chr1	63117052
chr1	63117053
chr1	63117284
chr1	63117285
chr1	63125395
chr1	63125396
chr1	63125399
chr1	63125400
chr1	65275129
chr1	66671876
chr1	66671877
chr1	66672179
chr1	66672180
chr1	66672183
chr1	66672184
chr1	66672714
chr1	66672715
chr1	68815782
chr1	68815783
chr1	68936389
chr1	68936390
chr1	68950394
chr1	68950395
chr1	71602430
chr1	72863262
chr1	73913708
chr1	74236811
chr1	74236815
chr1	74242252
chr1	74242253
chr1	74284044
chr1	74563381
chr1	74563382
chr1	74580499
chr1	74580500
chr1	74592425
chr1	74592426
chr1	74703569
chr1	74703570
chr1	75139302
chr1	75139303
chr1	75193549
chr1	75193550
chr1	75193552
chr1	75193553
chr1	75193556
chr1	75193557
chr1	75193561
chr1	75193562
chr1	75367124
chr1	75422005
chr1	75422006
chr1	75422064
chr1	75422065
chr1	79701631
chr1	79701632
chr1	84775534
chr1	84775535
chr1	84904184
chr1	84904185
chr1	84904189
chr1	84904190
chr1	86082084
chr1	86126952
chr1	86126953
chr1	86277700
chr1	86277701
chr1	86277720
chr1	86277721
chr1	86277722
chr1	86345239
chr1	86345240
chr1	86345911
chr1	86345912
chr1	86345916
chr1	86345917
chr1	86345930
chr1	86345931
chr1	86347736
chr1	86347737
chr1	86347738
chr1	86347967
chr1	86347968
chr1	86348806
chr1	86348807
chr1	86348814
chr1	86348815
chr1	86350105
chr1	86350106
chr1	88215089
chr1	88218496
chr1	88218739
chr1	88218820
chr1	88259608
chr1	88263516
chr1	88263560
chr1	88263590
chr1	88263599
chr1	88263915
chr1	88264194
chr1	88264205
chr1	88264206
chr1	88264237
chr1	88264327
chr1	88264377
chr1	88264855
chr1	88264978
chr1	88264979
chr1	88264985
chr1	88265029
chr1	88265035
chr1	88265123
chr1	88265310
chr1	88265473
chr1	88265571
chr1	88265847
chr1	88265981
chr1	88266047
chr1	88266176
chr1	88266196
chr1	88266562
chr1	88266593
chr1	88270270
chr1	88270275
chr1	88272158
chr1	88272159
chr1	88277239
chr1	88277246
chr1	88277435
chr1	90160404
chr1	90160564
chr1	90160769
chr1	90161791
chr1	90162249
chr1	90162751
chr1	91392781
chr1	91392782
chr1	91392789
chr1	91392790
chr1	91394629
chr1	91394630
chr1	93353247
chr1	93353248
chr1	93353249
chr1	93371568
chr1	93371569
chr1	93371572
chr1	93371573
chr1	93371585
chr1	93371586
chr1	93371629
chr1	93371630
chr1	93371640
chr1	93371641
chr1	93371645
chr1	93371646
chr1	93371647
chr1	93371652
chr1	93371653
chr1	93371657
chr1	93371658
chr1	93371671
chr1	93371672
chr1	93409820
chr1	93409821
chr1	93412225
chr1	93412226
chr1	93695095
chr1	104781730
chr1	104781731
chr1	104781732
chr1	104781733
chr1	104781968
chr1	104781969
chr1	105740002
chr1	105740003
chr1	105740029
chr1	105740030
chr1	105740063
chr1	105740064
chr1	118607263
chr1	119417263
chr1	120113288
chr1	120113289
chr1	120113290
chr1	120241849
chr1	123323294
chr1	123323295
chr1	123323341
chr1	123323342
chr1	123323347
chr1	123323348
chr1	123323455
chr1	123323456
chr1	123323458
chr1	123323459
chr1	123323472
chr1	123323473
chr1	123323484
chr1	123323485
chr1	123323513
chr1	123323514
chr1	123323529
chr1	123323530
chr1	123323536
chr1	123323537
chr1	123323543
chr1	123323544
chr1	123323564
chr1	123323565
chr1	123323597
chr1	123323598
chr1	123323608
chr1	123323609
chr1	124766356
chr1	124766357
chr1	128190071
chr1	128190072
chr1	128190078
chr1	128190079
chr1	128192180
chr1	128192181
chr1	128192182
chr1	128192189
chr1	128192190
chr1	128192215
chr1	128192216
chr1	128192222
chr1	128192223
chr1	128273311
chr1	128273312
chr1	128273330
chr1	128273331
chr1	128273344
chr1	128273345
chr1	128273904
chr1	128273905
chr1	128273907
chr1	128273908
chr1	131175601
chr1	131175602
chr1	132025673
chr1	132025674
chr1	132025701
chr1	132025702
chr1	132025706
chr1	132025707
chr1	132025715
chr1	132025716
chr1	132025722
chr1	132025723
chr1	132025734
chr1	132025735
chr1	132027463
chr1	132027464
chr1	132571141
chr1	132571142
chr1	132571146
chr1	132571147
chr1	132571167
chr1	132571168
chr1	132895653
chr1	132895654
chr1	132895656
chr1	132895657
chr1	132895663
chr1	132895664
chr1	132923770
chr1	132923771
chr1	132985837
chr1	132985838
chr1	132999565
chr1	132999566
chr1	132999627
chr1	132999628
chr1	133137545
chr1	133137562
chr1	133138010
chr1	133138011
chr1	133298257
chr1	133298258
chr1	133910308
chr1	133910311
chr1	134226233
chr1	134226234
chr1	134779538
chr1	134779539
chr1	135597397
chr1	135597398
chr1	135751718
chr1	135751940
chr1	138064192
chr1	141985243
chr1	143755364
chr1	143755365
chr1	143755371
chr1	143755372
chr1	143755378
chr1	143755379
chr1	143755383
chr1	143755384
chr1	150361434
chr1	150361898
chr1	150383734
chr1	150383735
chr1	150384054
chr1	150384055
chr1	151356126
chr1	151356127
chr1	151356238
chr1	151356239
chr1	151356241
chr1	151364005
chr1	151439291
chr1	151439292
chr1	151439293
chr1	151439294
chr1	151444956
chr1	151444957
chr1	153762542
chr1	153870353
chr1	153870354
chr1	153870358
chr1	153870359
chr1	153899946
chr1	153906483
chr1	153907066
chr1	153907435
chr1	153909459
chr1	156007981
chr1	156007982
chr1	156427612
chr1	156427613
chr1	156428031
chr1	156428032
chr1	156655289
chr1	157470623
chr1	157625984
chr1	157625986
chr1	157625987
chr1	157626842
chr1	157626845
chr1	157626846
chr1	160321129
chr1	160321130
chr1	160321144
chr1	160321145
chr1	161035749
chr1	161035750
chr1	161035806
chr1	161035979
chr1	161037169
chr1	161037170
chr1	162596010
chr1	162596011
chr1	162598198
chr1	162598199
chr1	162598204
chr1	162598205
chr1	162880451
chr1	164444957
chr1	164444958
chr1	164444959
chr1	164824117
chr1	164824119
chr1	165179050
chr1	165194316
chr1	165231202
chr1	165231203
chr1	165231213
chr1	165231214
chr1	165231216
chr1	165231217
chr1	165231220
chr1	165231221
chr1	165330246
chr1	165330247
chr1	165351101
chr1	165351136
chr1	165770705
chr1	166123707
chr1	166123808
chr1	166395513
chr1	167281232
chr1	170321073
chr1	170321074
chr1	170884606
chr1	170884607
chr1	170968111
chr1	171138294
chr1	171138295
chr1	171324329
chr1	171324330
chr1	171324339
chr1	171324340
chr1	172092349
chr1	172274646
chr1	172279806
chr1	172319607
chr1	173155223
chr1	173156506
chr1	173156507
chr1	173156508
chr1	173156509
chr1	173962788
chr1	173996638
chr1	173996639
chr1	173996640
chr1	177041321
chr1	177041322
chr1	177208407
chr1	177208408
chr1	177757309
chr1	177757310
chr1	177761083
chr1	177761084
chr1	178311156
chr1	178311157
chr1	178952210
chr1	178952211
chr1	178952212
chr1	178952247
chr1	178952248
chr1	179766597
chr1	179766598
chr1	180090274
chr1	180090275
chr1	180125408
chr1	180125409
chr1	180125419
chr1	180125420
chr1	180125424
chr1	180125425
chr1	180125441
chr1	180125442
chr1	180125445
chr1	180125446
chr1	180126751
chr1	180126752
chr1	180126757
chr1	180126758
chr1	180126775
chr1	180126776
chr1	180126782
chr1	180126783
chr1	180126791
chr1	180126792
chr1	180126805
chr1	180126806
chr1	180126814
chr1	180126815
chr1	181096455
chr1	181096456
chr1	181146965
chr1	181146966
chr1	181209049
chr1	181209050
chr1	181209051
chr1	182298362
chr1	182298363
chr1	182321651
chr1	182321652
chr1	182467801
chr1	182878561
chr1	182878562
chr1	182878583
chr1	182878584
chr1	182878585
chr1	182878586
chr1	182878587
chr1	182878591
chr1	182878592
chr1	182878595
chr1	182878596
chr1	182878601
chr1	182878602
chr1	182878603
chr1	182878604
chr1	182878613
chr1	182878614
chr1	182878617
chr1	182878618
chr1	182878662
chr1	182878663
chr1	182878664
chr1	182878675
chr1	182878676
chr1	182878680
chr1	182878681
chr1	182878697
chr1	182878698
chr1	182879958
chr1	182879959
chr1	182879964
chr1	182879965
chr1	182879972
chr1	182879973
chr1	182879982
chr1	182879983
chr1	182880057
chr1	182880058
chr1	182880075
chr1	182880076
chr1	184819229
chr1	184822411
chr1	184822412
chr1	184822414
chr1	184822487
chr1	184845787
chr1	184901633
chr1	184901634
chr1	184904227
chr1	184904228
chr1	184904233
chr1	184904234
chr1	184904290
chr1	184904291
chr1	185356584
chr1	185413508
chr1	185428160
chr1	186697253
chr1	186697255
chr1	186697259
chr1	190989813
chr1	190989814
chr1	191006883
chr1	191017122
chr1	191017123
chr1	191017129
chr1	191017130
chr1	191313582
chr1	191313583
chr1	191719510
chr1	191782226
chr1	193223758
chr1	193273111
chr1	195043553
chr1	195043554
chr1	195043555
chr1	195084136
chr1	195084137
chr1	195084142
chr1	195084143
chr10	4427876
chr10	4427877
chr10	4427906
chr10	4427907
chr10	4427968
chr10	4427969
chr10	4428256
chr10	4428257
chr10	5027326
chr10	5027327
chr10	5027328
chr10	5181329
chr10	5181330
chr10	5181331
chr10	5810754
chr10	5810755
chr10	5810756
chr10	5810757
chr10	7115793
chr10	7115794
chr10	7115795
chr10	7116579
chr10	7116580
chr10	7116581
chr10	7116587
chr10	7116588
chr10	7116589
chr10	7645084
chr10	7645085
chr10	7645094
chr10	7645095
chr10	7648514
chr10	7648515
chr10	7768197
chr10	7773406
chr10	13007298
chr10	13007299
chr10	13007325
chr10	13007326
chr10	13007327
chr10	13007328
chr10	13007361
chr10	13007362
chr10	13009020
chr10	13009098
chr10	18642588
chr10	18642589
chr10	20191157
chr10	20191158
chr10	20208498
chr10	20252126
chr10	20252127
chr10	20252131
chr10	20252132
chr10	20253043
chr10	20253044
chr10	20253045
chr10	20255554
chr10	20255555
chr10	20336209
chr10	20336210
chr10	21997949
chr10	21998733
chr10	24155294
chr10	30608888
chr10	30608889
chr10	30608896
chr10	30608897
chr10	32680250
chr10	32680251
chr10	33803021
chr10	33803022
chr10	33992477
chr10	33992478
chr10	33992479
chr10	33993365
chr10	33993366
chr10	39648399
chr10	39648400
chr10	39858746
chr10	39858747
chr10	40297962
chr10	40297963
chr10	49242461
chr10	49242462
chr10	49242488
chr10	49242489
chr10	49242544
chr10	49242545
chr10	49244289
chr10	49244290
chr10	49244330
chr10	49244331
chr10	49244334
chr10	49244335
chr10	49248581
chr10	49248582
chr10	49248641
chr10	49248642
chr10	49248733
chr10	49248734
chr10	49249912
chr10	49249913
chr10	49249922
chr10	49249923
chr10	49250017
chr10	49250018
chr10	49250040
chr10	49250041
chr10	49250110
chr10	49250111
chr10	49250442
chr10	49250443
chr10	49272776
chr10	49272777
chr10	49272789
chr10	49272790
chr10	49386965
chr10	49386966
chr10	49386985
chr10	49386986
chr10	49386990
chr10	49386991
chr10	49386995
chr10	49386996
chr10	49387007
chr10	49387008
chr10	49387034
chr10	49387035
chr10	49387049
chr10	49387050
chr10	52417774
chr10	57235792
chr10	57507125
chr10	57507126
chr10	57507156
chr10	57507157
chr10	57507167
chr10	57507168
chr10	57507908
chr10	57507909
chr10	57507916
chr10	57507917
chr10	57515986
chr10	57805573
chr10	58423658
chr10	58488185
chr10	58488186
chr10	58488205
chr10	58488206
chr10	58488207
chr10	58488214
chr10	58488215
chr10	58488284
chr10	58488285
chr10	59761843
chr10	59761844
chr10	59761845
chr10	59985231
chr10	59985232
chr10	59985321
chr10	59985322
chr10	59985331
chr10	59985332
chr10	59985345
chr10	59985346
chr10	60299096
chr10	60370177
chr10	61534270
chr10	61534300
chr10	61534527
chr10	62767922
chr10	62767923
chr10	62767939
chr10	62767940
chr10	62789097
chr10	62789098
chr10	62809763
chr10	62809764
chr10	62997189
chr10	62997190
chr10	63015717
chr10	63015799
chr10	63015800
chr10	63015897
chr10	63017521
chr10	63017523
chr10	63017613
chr10	63022219
chr10	63022220
chr10	63264738
chr10	63264739
chr10	63264815
chr10	63264816
chr10	63265188
chr10	63265189
chr10	63284464
chr10	63284465
chr10	63297416
chr10	63297417
chr10	63297421
chr10	63297422
chr10	67022568
chr10	67022569
chr10	67241511
chr10	67241512
chr10	69905396
chr10	69905397
chr10	69905402
chr10	69905403
chr10	70019716
chr10	70019717
chr10	70024215
chr10	70546845
chr10	70546846
chr10	70546849
chr10	70546850
chr10	70546937
chr10	70546938
chr10	72663576
chr10	72663577
chr10	75177989
chr10	75462998
chr10	75462999
chr10	75649273
chr10	75649274
chr10	75649275
chr10	75936290
chr10	76285569
chr10	76475264
chr10	76475265
chr10	76475269
chr10	76475270
chr10	76475277
chr10	76475278
chr10	76475285
chr10	76475286
chr10	76475320
chr10	76475321
chr10	76555545
chr10	76555546
chr10	76555582
chr10	76555583
chr10	76555590
chr10	76555591
chr10	76604142
chr10	77301781
chr10	77301782
chr10	77322603
chr10	77322604
chr10	77322607
chr10	77322608
chr10	77322609
chr10	77322621
chr10	77322622
chr10	77322631
chr10	77322632
chr10	77324031
chr10	77324032
chr10	77324052
chr10	77324053
chr10	77324060
chr10	77324061
chr10	77324068
chr10	77324069
chr10	77324084
chr10	77324085
chr10	77324088
chr10	77324089
chr10	77324090
chr10	77597184
chr10	77615196
chr10	77615197
chr10	77615215
chr10	77615216
chr10	77622384
chr10	78186182
chr10	78186183
chr10	78186184
chr10	78186345
chr10	78186346
chr10	78438028
chr10	79623394
chr10	79623395
chr10	79674601
chr10	79674602
chr10	79686216
chr10	79686217
chr10	79690460
chr10	79690461
chr10	79757557
chr10	79757558
chr10	79757602
chr10	79757603
chr10	79765780
chr10	79765781
chr10	79811888
chr10	79811889
chr10	79818716
chr10	79818717
chr10	79818847
chr10	79818848
chr10	79818869
chr10	79818870
chr10	79818908
chr10	79818909
chr10	79820489
chr10	79922599
chr10	79922600
chr10	79922601
chr10	79922605
chr10	79922606
chr10	79922625
chr10	79922626
chr10	79922666
chr10	79922667
chr10	79922671
chr10	79922672
chr10	79923016
chr10	79923017
chr10	79979362
chr10	79992578
chr10	79993447
chr10	80123160
chr10	80123161
chr10	80293792
chr10	80319386
chr10	80404220
chr10	80418818
chr10	80638081
chr10	80638082
chr10	80638157
chr10	80638158
chr10	80666791
chr10	80667241
chr10	80686435
chr10	80686436
chr10	80863591
chr10	80956365
chr10	80956366
chr10	80960148
chr10	80960149
chr10	81030439
chr10	81030440
chr10	81178885
chr10	81180390
chr10	81181602
chr10	81181603
chr10	81182169
chr10	81182498
chr10	81346249
chr10	81346250
chr10	81420375
chr10	81487302
chr10	81530121
chr10	81561618
chr10	81561619
chr10	81563225
chr10	81563226
chr10	82650779
chr10	82650780
chr10	82737488
chr10	82737489
chr10	83622666
chr10	83622667
chr10	83622673
chr10	83622674
chr10	86836339
chr10	86836340
chr10	86836354
chr10	86836355
chr10	86836358
chr10	86836359
chr10	86837227
chr10	86837228
chr10	86837235
chr10	86837236
chr10	86837256
chr10	86837257
chr10	86837258
chr10	86837259
chr10	86837260
chr10	86837261
chr10	86837264
chr10	86837265
chr10	86837267
chr10	86837268
chr10	86837287
chr10	86837288
chr10	86837289
chr10	86837305
chr10	86837323
chr10	86837324
chr10	86837334
chr10	86837335
chr10	87931708
chr10	88417649
chr10	88417650
chr10	88417655
chr10	88417656
chr10	88470177
chr10	88470178
chr10	90579713
chr10	90699768
chr10	90699769
chr10	90700126
chr10	90700127
chr10	90701013
chr10	90701014
chr10	90752644
chr10	90752645
chr10	90958233
chr10	90958234
chr10	90959955
chr10	90959956
chr10	90960034
chr10	90960035
chr10	90960037
chr10	90960038
chr10	90960042
chr10	90960043
chr10	90990709
chr10	90990710
chr10	91105607
chr10	91105608
chr10	91105890
chr10	91105891
chr10	91105898
chr10	91105899
chr10	91114660
chr10	91114661
chr10	91114662
chr10	91114663
chr10	91114675
chr10	91114676
chr10	91114677
chr10	91114678
chr10	91114679
chr10	91114680
chr10	91114683
chr10	91114684
chr10	91114685
chr10	91114696
chr10	91114697
chr10	91114714
chr10	91114715
chr10	91114738
chr10	91114739
chr10	91114740
chr10	91115034
chr10	91115035
chr10	91115037
chr10	91115038
chr10	91115040
chr10	91115041
chr10	91115042
chr10	91115043
chr10	91116968
chr10	91119683
chr10	91158746
chr10	91158747
chr10	93249996
chr10	93964622
chr10	93964623
chr10	93966064
chr10	93966065
chr10	94221362
chr10	94221363
chr10	94221372
chr10	94221373
chr10	95490971
chr10	95490972
chr10	95491018
chr10	95491019
chr10	97517902
chr10	97517942
chr10	97518034
chr10	102095752
chr10	102095753
chr10	102095764
chr10	102095765
chr10	107004749
chr10	108531968
chr10	108531969
chr10	108531973
chr10	108531974
chr10	108531983
chr10	108531984
chr10	108723236
chr10	108723237
chr10	108774921
chr10	108774922
chr10	108775030
chr10	108775031
chr10	108775037
chr10	108775038
chr10	110181882
chr10	110181883
chr10	110181885
chr10	110181886
chr10	110181892
chr10	110181893
chr10	110184608
chr10	110184609
chr10	110184635
chr10	110184636
chr10	110184643
chr10	110184644
chr10	110184650
chr10	110184651
chr10	110184664
chr10	110184665
chr10	110184669
chr10	110184670
chr10	110184676
chr10	110184677
chr10	110944552
chr10	110944553
chr10	111211647
chr10	111211648
chr10	111476135
chr10	111476136
chr10	111478892
chr10	111478893
chr10	114823307
chr10	114823308
chr10	115340466
chr10	115340467
chr10	115340472
chr10	115340473
chr10	117061351
chr10	117096229
chr10	117096230
chr10	117096238
chr10	117096239
chr10	118860485
chr10	121395676
chr10	121395680
chr10	121549599
chr10	121549600
chr10	121551023
chr10	121551024
chr10	122890295
chr10	122890296
chr10	122890298
chr10	122890299
chr10	123014988
chr10	126505585
chr10	126995850
chr10	126995851
chr10	126997748
chr10	126997750
chr10	127000770
chr10	127046482
chr10	127046483
chr10	127061525
chr10	127061526
chr10	127061549
chr10	127061550
chr10	127061561
chr10	127061562
chr10	127061565
chr10	127061566
chr10	127061573
chr10	127061574
chr10	127061599
chr10	127061600
chr10	127061628
chr10	127061629
chr10	127061631
chr10	127061632
chr10	127061634
chr10	127061635
chr10	127068529
chr10	127112841
chr10	127112842
chr10	127169072
chr10	127169073
chr10	127169120
chr10	127169121
chr10	127169137
chr10	127169138
chr10	127202428
chr10	127202429
chr10	127202437
chr10	127202438
chr10	127205135
chr10	127205136
chr10	127398320
chr10	127398321
chr10	127466485
chr10	127466486
chr10	127466556
chr10	127466557
chr10	127475990
chr10	127475991
chr10	127477473
chr10	127477474
chr10	127480098
chr10	127480099
chr10	127480114
chr10	127480115
chr10	127482232
chr10	127482233
chr10	127482239
chr10	127482240
chr10	127483807
chr10	127483808
chr10	127559215
chr10	127578697
chr10	127585723
chr10	127585724
chr10	127585759
chr10	127585760
chr10	128098936
chr10	128098937
chr10	128196138
chr10	128196139
chr10	128196144
chr10	128196145
chr10	128196162
chr10	128196163
chr10	128196895
chr10	128196896
chr10	128196904
chr10	128196905
chr10	128196915
chr10	128196916
chr10	128197342
chr10	128197343
chr10	128197348
chr10	128197349
chr10	128197351
chr10	128197352
chr10	128237626
chr10	128237629
chr10	128337912
chr10	128354650
chr10	128354651
chr10	128354659
chr10	128354660
chr10	128359203
chr10	128365446
chr10	128365447
chr10	128365452
chr10	128365453
chr10	128365455
chr10	128365456
chr10	128365474
chr10	128365475
chr10	128365480
chr10	128365481
chr10	128367449
chr10	128367450
chr10	128402923
chr10	128402924
chr10	128404550
chr10	128404551
chr10	128404559
chr10	128404560
chr10	128404563
chr10	128404564
chr10	128441273
chr10	128441274
chr10	128488301
chr10	128506461
chr10	128506462
chr10	128506468
chr10	128506469
chr10	128506473
chr10	128506474
chr10	128799434
chr10	128800543
chr10	128800570
chr10	128800573
chr10	128806885
chr10	128912745
chr10	128912747
chr10	128954034
chr10	128957837
chr11	3126053
chr11	3126054
chr11	3129863
chr11	3129869
chr11	3130425
chr11	3130427
chr11	3130916
chr11	3131024
chr11	3131656
chr11	3131985
chr11	3132250
chr11	3134665
chr11	3137041
chr11	3150401
chr11	3153443
chr11	3153473
chr11	3155479
chr11	3156810
chr11	3159800
chr11	3170602
chr11	3233150
chr11	3233151
chr11	3233159
chr11	3233160
chr11	3233169
chr11	3233170
chr11	3233662
chr11	3233663
chr11	3233664
chr11	3238533
chr11	3238534
chr11	3250683
chr11	3250684
chr11	3253527
chr11	3253528
chr11	3318988
chr11	3318989
chr11	3319531
chr11	3319532
chr11	3351936
chr11	3351937
chr11	3457590
chr11	3457591
chr11	3498459
chr11	3498460
chr11	3706908
chr11	3706909
chr11	3706919
chr11	3706920
chr11	3706927
chr11	3706928
chr11	3709977
chr11	3709978
chr11	4141399
chr11	4141400
chr11	4142032
chr11	4142033
chr11	4142042
chr11	4142043
chr11	4142046
chr11	4142047
chr11	4142048
chr11	4142049
chr11	4142082
chr11	4142083
chr11	4142085
chr11	4142086
chr11	4142107
chr11	4142108
chr11	4142109
chr11	4878679
chr11	4878680
chr11	4879207
chr11	4879208
chr11	4881642
chr11	4881643
chr11	4881656
chr11	4881657
chr11	4881661
chr11	4881662
chr11	5026307
chr11	5075873
chr11	5075874
chr11	5076813
chr11	5076814
chr11	5076827
chr11	5076828
chr11	5122198
chr11	5122199
chr11	5123399
chr11	5123400
chr11	5123409
chr11	5123410
chr11	5797284
chr11	5797285
chr11	6260895
chr11	6260896
chr11	6260905
chr11	6260906
chr11	6354687
chr11	6354688
chr11	6355580
chr11	6355582
chr11	6393227
chr11	6393228
chr11	7169112
chr11	7169113
chr11	17200013
chr11	20031177
chr11	20031178
chr11	20063280
chr11	20228606
chr11	20228607
chr11	22977680
chr11	22977681
chr11	22977689
chr11	22977690
chr11	23030465
chr11	23030466
chr11	23270387
chr11	23270388
chr11	23463092
chr11	23463093
chr11	23463099
chr11	23463100
chr11	23478368
chr11	23478369
chr11	23480361
chr11	23480362
chr11	23480364
chr11	23480365
chr11	23480391
chr11	23480392
chr11	23485538
chr11	23485539
chr11	23486505
chr11	23486506
chr11	29151274
chr11	29151275
chr11	29190863
chr11	29190864
chr11	29190873
chr11	29190874
chr11	29202614
chr11	29202615
chr11	29216690
chr11	29216691
chr11	29241669
chr11	29241670
chr11	29530920
chr11	29530921
chr11	29530924
chr11	29530925
chr11	29531065
chr11	29531066
chr11	29531152
chr11	29531153
chr11	29531154
chr11	29531543
chr11	29531544
chr11	29532978
chr11	29532979
chr11	29533035
chr11	29533036
chr11	29742130
chr11	29935028
chr11	29935029
chr11	30101758
chr11	30101759
chr11	30101812
chr11	30101813
chr11	30109087
chr11	30109089
chr11	30110849
chr11	30114776
chr11	30927239
chr11	30927240
chr11	30927262
chr11	30927263
chr11	30927265
chr11	30927266
chr11	30927276
chr11	30927277
chr11	30927278
chr11	30927514
chr11	30927515
chr11	30936187
chr11	30936188
chr11	32215066
chr11	32284304
chr11	35664098
chr11	35778625
chr11	35785486
chr11	35787911
chr11	35787912
chr11	43680829
chr11	43680830
chr11	43684145
chr11	43684146
chr11	43684150
chr11	43684151
chr11	43693725
chr11	43693726
chr11	43693728
chr11	43693729
chr11	43702940
chr11	43702941
chr11	43715997
chr11	43715998
chr11	43716002
chr11	43716003
chr11	43716014
chr11	43716015
chr11	43717696
chr11	43717697
chr11	43717698
chr11	43717728
chr11	43717729
chr11	43717737
chr11	43717738
chr11	43725011
chr11	43725012
chr11	45930598
chr11	45930599
chr11	46271860
chr11	46271861
chr11	46272643
chr11	46272644
chr11	48814325
chr11	48814326
chr11	48814332
chr11	48814333
chr11	49883143
chr11	49883144
chr11	50116830
chr11	50116831
chr11	50165566
chr11	50165567
chr11	50167207
chr11	50167208
chr11	50220742
chr11	50220743
chr11	50223582
chr11	50223583
chr11	50233529
chr11	50389862
chr11	50819456
chr11	50819457
chr11	50819465
chr11	50819466
chr11	50819485
chr11	50819486
chr11	51593000
chr11	51593001
chr11	51593017
chr11	51593018
chr11	51593022
chr11	51593023
chr11	51597835
chr11	51597836
chr11	51601421
chr11	51656099
chr11	51656100
chr11	51786444
chr11	51786445
chr11	51786454
chr11	51786455
chr11	52027579
chr11	52027580
chr11	52027584
chr11	52027585
chr11	52027589
chr11	52027590
chr11	52027591
chr11	52027592
chr11	52027593
chr11	52027603
chr11	52027604
chr11	52027605
chr11	52027609
chr11	52027610
chr11	52027749
chr11	52027750
chr11	52027759
chr11	52027760
chr11	52027767
chr11	52027768
chr11	52027769
chr11	52027773
chr11	52027774
chr11	52027780
chr11	52027781
chr11	52027783
chr11	52027784
chr11	52027787
chr11	52027788
chr11	52027793
chr11	52027794
chr11	52027827
chr11	52027828
chr11	52027829
chr11	52027830
chr11	52027831
chr11	52027832
chr11	52027835
chr11	52027836
chr11	52027841
chr11	52027842
chr11	52027850
chr11	52027851
chr11	52027858
chr11	52027859
chr11	52027860
chr11	52027861
chr11	52027865
chr11	52027866
chr11	52027867
chr11	52123857
chr11	52123858
chr11	52123865
chr11	52123866
chr11	52248125
chr11	52248126
chr11	53264295
chr11	53264296
chr11	53264312
chr11	53264313
chr11	53264326
chr11	53264327
chr11	53264339
chr11	53264340
chr11	53264344
chr11	53264345
chr11	53264348
chr11	53264349
chr11	53264351
chr11	53264352
chr11	53264355
chr11	53264356
chr11	53264358
chr11	53264359
chr11	54356937
chr11	54356938
chr11	54357480
chr11	54357481
chr11	54869283
chr11	54869284
chr11	54870433
chr11	54910379
chr11	54979108
chr11	54979112
chr11	54979113
chr11	54987773
chr11	54987774
chr11	55110050
chr11	57483174
chr11	57497287
chr11	57497288
chr11	57499612
chr11	57499613
chr11	57874571
chr11	58324947
chr11	58324948
chr11	58324973
chr11	58324974
chr11	58327268
chr11	58327269
chr11	58327308
chr11	58327309
chr11	59403453
chr11	59403454
chr11	59405679
chr11	59405680
chr11	59405695
chr11	59405696
chr11	59405704
chr11	59405705
chr11	59446806
chr11	59446807
chr11	59456201
chr11	59456202
chr11	59456203
chr11	59456204
chr11	59456218
chr11	59456219
chr11	59456246
chr11	59456247
chr11	59456257
chr11	59456258
chr11	59456266
chr11	59456267
chr11	59456275
chr11	59456276
chr11	59456277
chr11	59458295
chr11	59458296
chr11	59458298
chr11	59458299
chr11	59458313
chr11	59458314
chr11	59458315
chr11	59458319
chr11	59458320
chr11	59458334
chr11	59458335
chr11	59458359
chr11	59458360
chr11	59458361
chr11	59458363
chr11	59458364
chr11	59458365
chr11	59458375
chr11	59458376
chr11	59458377
chr11	59458378
chr11	59458379
chr11	59458416
chr11	59458417
chr11	59511055
chr11	59511056
chr11	60201805
chr11	60203382
chr11	60236833
chr11	60236834
chr11	60357156
chr11	60357157
chr11	61511151
chr11	61511152
chr11	61511479
chr11	61511480
chr11	61511486
chr11	61511487
chr11	61511494
chr11	61511495
chr11	61511497
chr11	61511498
chr11	61511499
chr11	61520267
chr11	61520268
chr11	61520270
chr11	61520271
chr11	61520281
chr11	61520282
chr11	61520283
chr11	61520295
chr11	61520296
chr11	61779008
chr11	61779009
chr11	61779021
chr11	61779022
chr11	61779024
chr11	61779025
chr11	61787279
chr11	61787280
chr11	61837612
chr11	61837613
chr11	62141410
chr11	62141411
chr11	62141424
chr11	62141425
chr11	62322878
chr11	62322879
chr11	62322883
chr11	62322884
chr11	62322890
chr11	62322891
chr11	62323401
chr11	62323402
chr11	62323415
chr11	62323416
chr11	62325982
chr11	62325983
chr11	62328628
chr11	62328629
chr11	62329541
chr11	62329542
chr11	65699838
chr11	65699839
chr11	65722295
chr11	65722296
chr11	65722305
chr11	65722306
chr11	65722310
chr11	65722311
chr11	65723976
chr11	65723977
chr11	65724050
chr11	65724051
chr11	65724053
chr11	65724054
chr11	67065218
chr11	67065219
chr11	67065224
chr11	67065225
chr11	67197514
chr11	68985976
chr11	68985977
chr11	68985982
chr11	68985983
chr11	69106611
chr11	69302011
chr11	69302012
chr11	69302047
chr11	69302048
chr11	69302057
chr11	69302058
chr11	69351130
chr11	69378987
chr11	69378988
chr11	69385854
chr11	69385855
chr11	69385858
chr11	69385859
chr11	69387868
chr11	69387869
chr11	69387873
chr11	69387874
chr11	69387882
chr11	69387883
chr11	69387896
chr11	69387897
chr11	69387901
chr11	69387902
chr11	69623353
chr11	69623354
chr11	69635510
chr11	69635511
chr11	69735533
chr11	69740432
chr11	69771133
chr11	69771134
chr11	69783131
chr11	69783132
chr11	69783302
chr11	69783303
chr11	69784403
chr11	69784404
chr11	69784405
chr11	69784406
chr11	69786379
chr11	69786380
chr11	69786386
chr11	69786387
chr11	69786391
chr11	69786392
chr11	69786396
chr11	69786397
chr11	69825777
chr11	69834034
chr11	69834038
chr11	69938826
chr11	69938827
chr11	70032075
chr11	70032076
chr11	70032084
chr11	70032085
chr11	70032124
chr11	70032125
chr11	70032663
chr11	70032664
chr11	70032665
chr11	70033095
chr11	70033096
chr11	70033139
chr11	70033140
chr11	70033881
chr11	70033882
chr11	70034984
chr11	70034985
chr11	70034998
chr11	70034999
chr11	70035177
chr11	70035178
chr11	70035219
[truncated: 15,839 more rows]
