# Supplementary material for: De-regulation of gene expression and alternative splicing affects distinct cellular pathways in the aging hippocampus
Source: Front Cell Neurosci. 2014 Nov 13;8:373. doi: 10.3389/fncel.2014.00373 (PMC4230043; doi:10.3389/fncel.2014.00373)
Supplement: Supplementary file 10 [file Table7.XLSX]

## Sheet: Edited sites in young Hippoc.
Region	Position	Reads covering position	Base count at position [A,C,G,T]	Base substitution as sequenced	Base substitution as published	Average editing frequency 3M [%]
chr1	11596989	20	[16, 0, 4, 0]	AG	A>I	0.2
chr1	37984677	7	[2, 0, 5, 0]	AG	A>I	0.71
chr1	66672714	73	[58, 0, 15, 0]	AG	A>I	0.21
chr1	75422005	11	[9, 0, 2, 0]	AG	A>I	0.18
chr1	75422064	13	[1, 0, 12, 0]	AG	A>I	0.92
chr1	86345916	11	[9, 0, 2, 0]	AG	A>I	0.18
chr1	86347967	18	[16, 0, 2, 0]	AG	A>I	0.11
chr1	86348806	16	[14, 0, 2, 0]	AG	A>I	0.12
chr1	88264978	18	[0, 10, 0, 8]	CT	C>U	0.44
chr1	93371572	8	[7, 0, 1, 0]	AG	A>I	0.12
chr1	93371645	8	[3, 0, 5, 0]	AG	A>I	0.62
chr1	132025701	14	[0, 7, 0, 7]	TC	A>I	0.5
chr1	132025734	17	[0, 2, 0, 15]	TC	A>I	0.12
chr1	132985837	5	[0, 1, 0, 4]	TC	A>I	0.2
chr1	143755378	37	[2, 0, 35, 0]	AG	A>I	0.95
chr1	143755383	37	[32, 0, 5, 0]	AG	A>I	0.14
chr1	156428031	11	[0, 7, 0, 4]	TC	A>I	0.64
chr1	164444957	10	[9, 0, 1, 0]	AG	A>I	0.1
chr1	164444958	10	[7, 0, 3, 0]	AG	A>I	0.3
chr1	164444959	10	[9, 0, 1, 0]	AG	A>I	0.1
chr1	170884606	5	[1, 0, 4, 0]	AG	A>I	0.8
chr1	181096455	10	[8, 0, 2, 0]	AG	A>I	0.2
chr1	184901633	6	[4, 0, 2, 0]	AG	A>I	0.33
chr1	184904290	7	[5, 0, 2, 0]	AG	A>I	0.29
chr10	33992477	7	[0, 1, 0, 6]	TC	A>I	0.14
chr10	49242488	6	[2, 0, 4, 0]	AG	A>I	0.67
chr10	49244330	29	[5, 0, 24, 0]	AG	A>I	0.83
chr10	49250442	7	[4, 0, 3, 0]	AG	A>I	0.43
chr10	49272776	22	[4, 0, 18, 0]	AG	A>I	0.82
chr10	49272789	23	[5, 0, 18, 0]	AG	A>I	0.78
chr10	63022219	9	[8, 0, 1, 0]	AG	A>I	0.11
chr10	77322607	20	[8, 0, 12, 0]	AG	A>I	0.6
chr10	77322608	21	[19, 0, 2, 0]	AG	A>I	0.1
chr10	77322621	23	[16, 0, 7, 0]	AG	A>I	0.3
chr10	77324031	8	[6, 0, 2, 0]	AG	A>I	0.25
chr10	77324052	10	[8, 0, 2, 0]	AG	A>I	0.2
chr10	77324060	9	[2, 0, 7, 0]	AG	A>I	0.78
chr10	77324068	9	[8, 0, 1, 0]	AG	A>I	0.11
chr10	77324084	5	[4, 0, 1, 0]	AG	A>I	0.2
chr10	78186346	5	[0, 2, 0, 3]	TC	A>I	0.4
chr10	79623394	8	[6, 0, 2, 0]	AG	A>I	0.25
chr10	82650779	11	[0, 2, 0, 9]	TC	A>I	0.18
chr10	86837257	96	[19, 0, 77, 0]	AG	A>I	0.8
chr10	86837260	103	[77, 0, 26, 0]	AG	A>I	0.25
chr10	93966064	7	[6, 0, 1, 0]	AG	A>I	0.14
chr10	94221362	12	[9, 0, 3, 0]	AG	A>I	0.25
chr10	94221372	5	[4, 0, 1, 0]	AG	A>I	0.2
chr10	128367449	6	[5, 0, 1, 0]	AG	A>I	0.17
chr11	3126053	12	[6, 0, 6, 0]	AG	A>I	0.5
chr11	3457590	9	[7, 0, 2, 0]	AG	A>I	0.22
chr11	4142085	11	[9, 0, 2, 0]	AG	A>I	0.18
chr11	4142107	20	[17, 0, 3, 0]	AG	A>I	0.15
chr11	30927265	13	[0, 6, 0, 7]	TC	A>I	0.46
chr11	30927276	17	[0, 3, 0, 14]	TC	A>I	0.18
chr11	46272643	291	[59, 0, 232, 0]	AG	A>I	0.8
chr11	52123865	18	[16, 0, 2, 0]	AG	A>I	0.11
chr11	59405704	6	[0, 1, 0, 5]	TC	C>U	0.17
chr11	59456201	10	[8, 0, 2, 0]	AG	A>I	0.2
chr11	59456203	12	[8, 0, 4, 0]	AG	A>I	0.33
chr11	59456218	19	[16, 0, 3, 0]	AG	A>I	0.16
chr11	59456266	29	[21, 0, 8, 0]	AG	A>I	0.28
chr11	59458313	9	[2, 0, 7, 0]	AG	A>I	0.78
chr11	59458314	8	[1, 0, 7, 0]	AG	A>I	0.88
chr11	59458375	14	[11, 0, 3, 0]	AG	A>I	0.21
chr11	59511055	7	[2, 0, 5, 0]	AG	A>I	0.71
chr11	59511056	7	[6, 0, 1, 0]	AG	A>I	0.14
chr11	62322878	8	[3, 0, 5, 0]	AG	A>I	0.62
chr11	62322890	9	[5, 0, 4, 0]	AG	A>I	0.44
chr11	62323401	9	[5, 0, 4, 0]	AG	A>I	0.44
chr11	62323415	7	[5, 0, 2, 0]	AG	A>I	0.29
chr11	62328628	15	[0, 2, 0, 13]	TC	C>U	0.13
chr11	69623353	6	[5, 0, 1, 0]	AG	A>I	0.17
chr11	69783302	8	[7, 0, 1, 0]	AG	A>I	0.12
chr11	69783303	8	[7, 0, 1, 0]	AG	A>I	0.12
chr11	70033095	6	[4, 0, 2, 0]	AG	A>I	0.33
chr11	70046476	9	[8, 0, 1, 0]	AG	A>I	0.11
chr11	75176344	14	[0, 7, 0, 7]	TC	C>U	0.5
chr11	75176384	19	[0, 3, 0, 16]	TC	C>U	0.16
chr11	75176432	26	[0, 9, 0, 17]	TC	C>U	0.35
chr11	75177459	24	[0, 3, 0, 21]	TC	C>U	0.12
chr11	75300560	28	[23, 0, 5, 0]	AG	A>I	0.18
chr11	75300577	18	[5, 0, 13, 0]	AG	A>I	0.72
chr11	75300578	18	[8, 0, 10, 0]	AG	A>I	0.56
chr11	75300584	23	[13, 0, 10, 0]	AG	A>I	0.43
chr11	75300593	23	[18, 0, 5, 0]	AG	A>I	0.22
chr11	75300618	30	[22, 0, 8, 0]	AG	A>I	0.27
chr11	75300999	38	[34, 0, 4, 0]	AG	A>I	0.11
chr11	75301015	32	[4, 0, 28, 0]	AG	A>I	0.88
chr11	77536054	32	[0, 4, 0, 28]	TC	C>U	0.12
chr11	82875949	5	[0, 2, 0, 3]	TC	C>U	0.4
chr11	82875954	5	[0, 1, 0, 4]	TC	C>U	0.2
chr11	82962655	5	[4, 0, 1, 0]	AG	A>I	0.2
chr11	94542013	5	[2, 0, 3, 0]	AG	A>I	0.6
chr11	94542024	6	[4, 0, 2, 0]	AG	A>I	0.33
chr11	94542033	6	[5, 0, 1, 0]	AG	A>I	0.17
chr11	94542034	6	[5, 0, 1, 0]	AG	A>I	0.17
chr11	96071643	16	[8, 0, 8, 0]	AG	A>I	0.5
chr11	96071662	18	[16, 0, 2, 0]	AG	A>I	0.11
chr11	97513810	7	[5, 0, 2, 0]	AG	A>I	0.29
chr11	97513878	8	[7, 0, 1, 0]	AG	A>I	0.12
chr11	97514803	5	[4, 0, 1, 0]	AG	A>I	0.2
chr11	97514827	8	[7, 0, 1, 0]	AG	A>I	0.12
chr11	97514853	6	[5, 0, 1, 0]	AG	A>I	0.17
chr11	97644856	6	[5, 0, 1, 0]	AG	A>I	0.17
chr11	97843174	34	[30, 0, 4, 0]	AG	A>I	0.12
chr11	98766092	74	[39, 0, 35, 0]	AG	A>I	0.47
chr11	100597966	8	[7, 0, 1, 0]	AG	A>I	0.12
chr11	101198300	13	[5, 0, 8, 0]	AG	A>I	0.62
chr11	101198731	18	[15, 0, 3, 0]	AG	A>I	0.17
chr11	101198903	17	[12, 0, 5, 0]	AG	A>I	0.29
chr11	101198908	18	[15, 0, 3, 0]	AG	A>I	0.17
chr11	101198976	8	[7, 0, 1, 0]	AG	A>I	0.12
chr11	101768327	13	[7, 0, 6, 0]	AG	A>I	0.46
chr11	101768339	11	[9, 0, 2, 0]	AG	A>I	0.18
chr11	116581137	8	[1, 0, 7, 0]	AG	A>I	0.88
chr11	119146800	21	[19, 0, 2, 0]	AG	A>I	0.1
chr11	121323315	5	[0, 2, 0, 3]	TC	C>U	0.4
chr11	121323337	5	[0, 1, 0, 4]	TC	C>U	0.2
chr12	3404168	18	[9, 0, 9, 0]	AG	A>I	0.5
chr12	3404248	34	[16, 0, 18, 0]	AG	A>I	0.53
chr12	3404647	36	[15, 0, 21, 0]	AG	A>I	0.58
chr12	3404648	36	[28, 0, 8, 0]	AG	A>I	0.22
chr12	17429808	12	[5, 0, 7, 0]	AG	A>I	0.58
chr12	17429859	15	[11, 0, 4, 0]	AG	A>I	0.27
chr12	25054650	6	[3, 0, 3, 0]	AG	A>I	0.5
chr12	25060270	13	[9, 0, 4, 0]	AG	A>I	0.31
chr12	25060276	9	[8, 0, 1, 0]	AG	A>I	0.11
chr12	25060283	7	[4, 0, 3, 0]	AG	A>I	0.43
chr12	25060293	6	[2, 0, 4, 0]	AG	A>I	0.67
chr12	25060296	9	[4, 0, 5, 0]	AG	A>I	0.56
chr12	25060305	10	[9, 0, 1, 0]	AG	A>I	0.1
chr12	46700334	17	[14, 0, 3, 0]	AG	A>I	0.18
chr12	54672285	26	[23, 0, 3, 0]	AG	A>I	0.12
chr12	65067208	8	[7, 0, 1, 0]	AG	A>I	0.12
chr12	70994629	23	[1, 0, 22, 0]	AG	A>I	0.96
chr12	70995129	17	[7, 0, 10, 0]	AG	A>I	0.59
chr12	70995132	19	[17, 0, 2, 0]	AG	A>I	0.11
chr12	70995135	21	[18, 0, 3, 0]	AG	A>I	0.14
chr12	70995180	26	[20, 0, 6, 0]	AG	A>I	0.23
chr12	70995210	31	[24, 0, 7, 0]	AG	A>I	0.23
chr12	70995214	31	[27, 0, 4, 0]	AG	A>I	0.13
chr12	79155454	5	[0, 1, 0, 4]	TC	C>U	0.2
chr12	84045340	5	[0, 2, 0, 3]	TC	C>U	0.4
chr12	101921631	15	[12, 0, 3, 0]	AG	A>I	0.2
chr12	102260902	6	[5, 0, 1, 0]	AG	A>I	0.17
chr12	109547961	27	[24, 0, 3, 0]	AG	A>I	0.11
chr12	111311350	6	[3, 0, 3, 0]	AG	A>I	0.5
chr12	111651565	5	[3, 0, 2, 0]	AG	A>I	0.4
chr12	112957260	28	[0, 4, 0, 24]	TC	C>U	0.14
chr12	112958175	5	[0, 3, 0, 2]	TC	C>U	0.6
chr12	112958189	5	[0, 5, 0, 0]	TC	C>U	1
chr12	112958216	6	[0, 2, 0, 4]	TC	C>U	0.33
chr12	112958239	8	[0, 8, 0, 0]	TC	C>U	1
chr12	112958242	8	[0, 8, 0, 0]	TC	C>U	1
chr13	3652310	7	[4, 0, 3, 0]	AG	A>I	0.43
chr13	3652733	7	[6, 0, 1, 0]	AG	A>I	0.14
chr13	3652735	6	[5, 0, 1, 0]	AG	A>I	0.17
chr13	3652759	5	[4, 0, 1, 0]	AG	A>I	0.2
chr13	14051043	27	[0, 4, 0, 23]	TC	C>U	0.15
chr13	21389906	7	[6, 0, 1, 0]	AG	A>I	0.14
chr13	48873578	5	[4, 0, 1, 0]	AG	A>I	0.2
chr13	55626288	6	[5, 0, 1, 0]	AG	A>I	0.17
chr13	93407809	14	[12, 0, 2, 0]	AG	A>I	0.14
chr13	93409507	8	[5, 0, 3, 0]	AG	A>I	0.38
chr13	97157344	7	[5, 0, 2, 0]	AG	A>I	0.29
chr13	100702795	9	[8, 0, 1, 0]	AG	A>I	0.11
chr13	100702818	8	[6, 0, 2, 0]	AG	A>I	0.25
chr13	100702832	12	[10, 0, 2, 0]	AG	A>I	0.17
chr14	7936048	15	[4, 0, 11, 0]	AG	A>I	0.73
chr14	7936060	8	[5, 0, 3, 0]	AG	A>I	0.38
chr14	7936091	7	[6, 0, 1, 0]	AG	A>I	0.14
chr14	7936098	8	[7, 0, 1, 0]	AG	A>I	0.12
chr14	7937085	5	[3, 0, 2, 0]	AG	A>I	0.4
chr14	7937094	5	[4, 0, 1, 0]	AG	A>I	0.2
chr14	7937095	5	[4, 0, 1, 0]	AG	A>I	0.2
chr14	8060891	9	[8, 0, 1, 0]	AG	A>I	0.11
chr14	8165933	5	[0, 1, 0, 4]	TC	C>U	0.2
chr14	12411582	122	[97, 1, 24, 0]	AG AC	A>I	0.2
chr14	21797711	71	[57, 0, 14, 0]	AG	A>I	0.2
chr14	30066113	21	[17, 0, 4, 0]	AG	A>I	0.19
chr14	30066121	19	[12, 0, 7, 0]	AG	A>I	0.37
chr14	31700626	30	[24, 1, 5, 0]	AG AC	A>I	0.17
chr14	31700629	28	[25, 0, 3, 0]	AG	A>I	0.11
chr14	31700662	23	[19, 0, 4, 0]	AG	A>I	0.17
chr14	32296625	17	[15, 0, 2, 0]	AG	A>I	0.12
chr14	47319973	16	[10, 0, 6, 0]	AG	A>I	0.38
chr14	52294229	51	[21, 0, 30, 0]	AG	A>I	0.59
chr14	63854893	5	[1, 0, 4, 0]	AG	A>I	0.8
chr14	63854899	5	[4, 0, 1, 0]	AG	A>I	0.2
chr14	63854904	5	[2, 0, 3, 0]	AG	A>I	0.6
chr14	63854907	5	[3, 0, 2, 0]	AG	A>I	0.4
chr14	65197191	18	[0, 4, 0, 14]	TC	C>U	0.22
chr14	105135787	5	[2, 0, 3, 0]	AG	A>I	0.6
chr15	8091855	9	[8, 0, 1, 0]	AG	A>I	0.11
chr15	8158190	7	[2, 0, 5, 0]	AG	A>I	0.71
chr15	8159489	10	[6, 0, 4, 0]	AG	A>I	0.4
chr15	9199472	22	[17, 0, 5, 0]	AG	A>I	0.23
chr15	12809703	24	[21, 0, 3, 0]	AG	A>I	0.12
chr15	55255296	6	[3, 0, 3, 0]	AG	A>I	0.5
chr15	75655451	5	[0, 2, 0, 3]	TC	C>U	0.4
chr15	81454965	6	[4, 0, 2, 0]	AG	A>I	0.33
chr15	81454979	6	[4, 0, 2, 0]	AG	A>I	0.33
chr15	81456160	5	[3, 0, 2, 0]	AG	A>I	0.4
chr15	81818266	14	[12, 0, 2, 0]	AG	A>I	0.14
chr15	81819278	10	[8, 0, 2, 0]	AG	A>I	0.2
chr15	81819284	13	[6, 0, 7, 0]	AG	A>I	0.54
chr15	98737112	25	[0, 15, 0, 10]	TC	C>U	0.6
chr15	99728168	6	[4, 0, 2, 0]	AG	A>I	0.33
chr15	99728170	6	[4, 0, 2, 0]	AG	A>I	0.33
chr15	99728210	7	[6, 1, 0, 0]	AC	A>I	0.14
chr16	13702581	27	[22, 0, 5, 0]	AG	A>I	0.19
chr16	13834083	13	[0, 2, 0, 11]	TC	C>U	0.15
chr16	17030136	5	[4, 0, 1, 0]	AG	A>I	0.2
chr16	17034904	5	[4, 0, 1, 0]	AG	A>I	0.2
chr16	17517957	5	[2, 0, 3, 0]	AG	A>I	0.6
chr16	17791359	6	[2, 0, 4, 0]	AG	A>I	0.67
chr16	20123748	35	[25, 0, 10, 0]	AG	A>I	0.29
chr16	32300332	21	[14, 0, 7, 0]	AG	A>I	0.33
chr16	37835765	7	[2, 0, 5, 0]	GA	unknown	0.29
chr16	87433925	8	[6, 0, 2, 0]	AG	A>I	0.25
chr16	87433926	8	[5, 0, 3, 0]	AG	A>I	0.38
chr16	87434112	7	[5, 0, 2, 0]	AG	A>I	0.29
chr16	87434117	7	[5, 0, 2, 0]	AG	A>I	0.29
chr16	91656089	61	[47, 0, 14, 0]	AG	A>I	0.23
chr16	91656133	73	[64, 0, 9, 0]	AG	A>I	0.12
chr17	24176488	42	[31, 0, 11, 0]	AG	A>I	0.26
chr17	24176489	43	[38, 0, 5, 0]	AG	A>I	0.12
chr17	24178309	12	[6, 0, 6, 0]	AG	A>I	0.5
chr17	24178311	12	[7, 0, 5, 0]	AG	A>I	0.42
chr17	27502795	7	[6, 0, 1, 0]	AG	A>I	0.14
chr17	29302027	7	[5, 0, 2, 0]	AG	A>I	0.29
chr17	32796133	7	[0, 5, 0, 2]	TC	C>U	0.71
chr17	32796508	8	[0, 4, 0, 4]	TC	C>U	0.5
chr17	32812719	5	[0, 3, 0, 2]	TC	C>U	0.6
chr17	32819182	8	[0, 2, 0, 6]	TC	C>U	0.25
chr17	32819218	11	[0, 3, 0, 8]	TC	C>U	0.27
chr17	33331745	17	[15, 0, 2, 0]	AG	A>I	0.12
chr17	33335422	6	[0, 1, 0, 5]	TC	C>U	0.17
chr17	33688855	6	[5, 0, 1, 0]	AG	A>I	0.17
chr17	33689891	9	[6, 0, 3, 0]	AG	A>I	0.33
chr17	33689937	13	[11, 0, 2, 0]	AG	A>I	0.15
chr17	33689949	11	[9, 0, 2, 0]	AG	A>I	0.18
chr17	35857734	12	[9, 0, 3, 0]	AG	A>I	0.25
chr17	35858620	8	[3, 0, 5, 0]	AG	A>I	0.62
chr17	35858635	6	[5, 0, 1, 0]	AG	A>I	0.17
chr17	37075751	5	[4, 0, 1, 0]	AG	A>I	0.2
chr17	37075785	8	[7, 0, 1, 0]	AG	A>I	0.12
chr17	37076739	11	[2, 0, 9, 0]	AG	A>I	0.82
chr17	37076758	13	[11, 0, 2, 0]	AG	A>I	0.15
chr17	45662949	76	[29, 0, 47, 0]	AG	A>I	0.62
chr17	46499378	8	[7, 0, 1, 0]	AG	A>I	0.12
chr17	46774931	11	[0, 2, 0, 9]	TC	C>U	0.18
chr17	63052530	14	[0, 7, 0, 7]	TC	C>U	0.5
chr17	63052542	12	[0, 3, 0, 9]	TC	C>U	0.25
chr17	63052618	10	[0, 7, 0, 3]	TC	C>U	0.7
chr17	63052626	13	[0, 3, 0, 10]	TC	C>U	0.23
chr17	63052628	12	[0, 4, 0, 8]	TC	C>U	0.33
chr17	63052741	7	[0, 1, 0, 6]	TC	C>U	0.14
chr17	63052742	7	[0, 4, 0, 3]	TC	C>U	0.57
chr17	63052745	10	[0, 1, 0, 9]	TC	C>U	0.1
chr17	63054131	10	[0, 3, 0, 7]	TC	C>U	0.3
chr17	63054359	11	[0, 7, 0, 4]	TC	C>U	0.64
chr17	63054374	14	[0, 5, 0, 9]	TC	C>U	0.36
chr17	66094740	5	[3, 0, 2, 0]	AG	A>I	0.4
chr17	81002064	17	[11, 0, 6, 0]	AG	A>I	0.35
chr17	81007624	9	[6, 0, 3, 0]	AG	A>I	0.33
chr17	81007630	10	[8, 0, 2, 0]	AG	A>I	0.2
chr17	94757433	7	[0, 2, 0, 5]	TC	C>U	0.29
chr17	94757434	7	[6, 1, 0, 0]	AC	A>I	0.14
chr17	94759968	7	[0, 4, 0, 3]	TC	C>U	0.57
chr17	94760392	26	[0, 3, 0, 23]	TC	C>U	0.12
chr18	6792739	9	[8, 0, 1, 0]	AG	A>I	0.11
chr18	6792857	17	[11, 0, 6, 0]	AG	A>I	0.35
chr18	6792866	16	[13, 0, 3, 0]	AG	A>I	0.19
chr18	6793746	12	[10, 0, 2, 0]	AG	A>I	0.17
chr18	10813843	50	[45, 0, 5, 0]	AG	A>I	0.1
chr18	23960636	19	[17, 0, 2, 0]	AG	A>I	0.11
chr18	32102504	6	[4, 0, 2, 0]	AG	A>I	0.33
chr18	32102542	5	[3, 0, 2, 0]	AG	A>I	0.4
chr18	32102599	5	[1, 0, 4, 0]	AG	A>I	0.8
chr18	35601574	8	[1, 0, 7, 0]	AG	A>I	0.88
chr18	35601610	9	[7, 0, 2, 0]	AG	A>I	0.22
chr18	35606154	5	[4, 0, 1, 0]	AG	A>I	0.2
chr18	35606160	7	[4, 0, 3, 0]	AG	A>I	0.43
chr18	35606436	6	[5, 0, 1, 0]	AG	A>I	0.17
chr18	35606437	6	[0, 5, 0, 1]	CT	C>U	0.17
chr18	35610288	5	[4, 0, 1, 0]	AG	A>I	0.2
chr18	56956471	11	[9, 0, 2, 0]	AG	A>I	0.18
chr18	56956484	6	[3, 0, 3, 0]	AG	A>I	0.5
chr18	56956486	6	[4, 0, 2, 0]	AG	A>I	0.33
chr18	56956496	6	[5, 0, 1, 0]	AG	A>I	0.17
chr18	56956504	5	[4, 0, 1, 0]	AG	A>I	0.2
chr18	60954196	8	[4, 0, 4, 0]	AG	A>I	0.5
chr18	60954264	5	[3, 0, 2, 0]	AG	A>I	0.4
chr18	60954690	10	[6, 0, 4, 0]	AG	A>I	0.4
chr18	60974131	13	[10, 0, 3, 0]	AG	A>I	0.23
chr18	62661714	7	[0, 3, 0, 4]	TC	C>U	0.43
chr18	62661724	9	[0, 1, 0, 8]	TC	C>U	0.11
chr18	67399331	6	[0, 3, 0, 3]	TC	C>U	0.5
chr18	67399337	6	[0, 1, 0, 5]	TC	C>U	0.17
chr18	67472001	7	[5, 0, 2, 0]	AG	A>I	0.29
chr18	76973948	8	[7, 0, 1, 0]	AG	A>I	0.12
chr18	76973953	10	[8, 0, 2, 0]	AG	A>I	0.2
chr18	76973956	9	[8, 0, 1, 0]	AG	A>I	0.11
chr18	76973962	8	[5, 0, 3, 0]	AG	A>I	0.38
chr18	76973991	10	[9, 0, 1, 0]	AG	A>I	0.1
chr18	76974037	14	[12, 0, 2, 0]	AG	A>I	0.14
chr18	76974854	9	[7, 0, 2, 0]	AG	A>I	0.22
chr18	76974861	9	[8, 0, 1, 0]	AG	A>I	0.11
chr18	76974921	12	[8, 0, 4, 0]	AG	A>I	0.33
chr18	76974942	7	[4, 0, 3, 0]	AG	A>I	0.43
chr18	76974946	10	[9, 0, 1, 0]	AG	A>I	0.1
chr18	76974952	10	[9, 0, 1, 0]	AG	A>I	0.1
chr18	77264099	8	[6, 0, 2, 0]	AG	A>I	0.25
chr18	77264124	7	[6, 0, 1, 0]	AG	A>I	0.14
chr18	77264125	7	[6, 0, 1, 0]	AG	A>I	0.14
chr18	77264160	8	[7, 0, 1, 0]	AG	A>I	0.12
chr18	77660213	9	[6, 0, 3, 0]	AG	A>I	0.33
chr19	3866385	8	[6, 0, 2, 0]	AG	A>I	0.25
chr19	3866452	11	[8, 1, 2, 0]	AG AC	A>I	0.2
chr19	3902484	5	[1, 0, 4, 0]	GA	unknown	0.2
chr19	4763089	6	[0, 2, 0, 4]	TC	C>U	0.33
chr19	6529823	5	[4, 0, 1, 0]	AG	A>I	0.2
chr19	8683922	25	[10, 0, 15, 0]	AG	A>I	0.6
chr19	10245696	80	[41, 0, 39, 0]	AG	A>I	0.49
chr19	10436355	13	[8, 0, 5, 0]	AG	A>I	0.38
chr19	43441314	20	[16, 0, 4, 0]	AG	A>I	0.2
chr19	45524743	6	[3, 0, 3, 0]	AG	A>I	0.5
chr2	14148749	5	[3, 0, 2, 0]	AG	A>I	0.4
chr2	18214661	10	[8, 0, 2, 0]	AG	A>I	0.2
chr2	18214668	10	[9, 0, 1, 0]	AG	A>I	0.1
chr2	18214728	8	[5, 0, 3, 0]	AG	A>I	0.38
chr2	18214736	6	[4, 0, 2, 0]	AG	A>I	0.33
chr2	18215359	9	[8, 0, 1, 0]	AG	A>I	0.11
chr2	18215363	9	[7, 0, 2, 0]	AG	A>I	0.22
chr2	21225651	9	[8, 0, 1, 0]	AG	A>I	0.11
chr2	25302379	7	[6, 0, 1, 0]	AG	A>I	0.14
chr2	26471210	21	[0, 2, 19, 0]	GC	unknown	0.1
chr2	26956556	5	[4, 0, 1, 0]	AG	A>I	0.2
chr2	27263706	11	[8, 0, 3, 0]	AG	A>I	0.27
chr2	29925150	10	[7, 0, 3, 0]	AG	A>I	0.3
chr2	29925151	9	[6, 0, 3, 0]	AG	A>I	0.33
chr2	30270725	9	[8, 0, 1, 0]	AG	A>I	0.11
chr2	31030932	14	[11, 0, 3, 0]	AG	A>I	0.21
chr2	31030943	14	[12, 0, 2, 0]	AG	A>I	0.14
chr2	31615894	10	[9, 0, 1, 0]	AG	A>I	0.1
chr2	32791808	5	[3, 0, 2, 0]	AG	A>I	0.4
chr2	69876844	6	[4, 0, 2, 0]	AG	A>I	0.33
chr2	104668306	5	[4, 0, 1, 0]	AG	A>I	0.2
chr2	104669953	19	[17, 0, 2, 0]	AG	A>I	0.11
chr2	104680756	13	[10, 0, 3, 0]	AG	A>I	0.23
chr2	104680772	14	[12, 0, 2, 0]	AG	A>I	0.14
chr2	118869918	8	[6, 0, 2, 0]	AG	A>I	0.25
chr2	118869919	8	[7, 0, 1, 0]	AG	A>I	0.12
chr2	118869941	8	[4, 0, 4, 0]	AG	A>I	0.5
chr2	118869942	8	[7, 0, 1, 0]	AG	A>I	0.12
chr2	120733777	13	[9, 0, 4, 0]	AG	A>I	0.31
chr2	120733821	24	[16, 0, 8, 0]	AG	A>I	0.33
chr2	130554920	9	[0, 8, 0, 1]	TC	C>U	0.89
chr2	130554934	5	[0, 2, 0, 3]	TC	C>U	0.4
chr2	130554956	5	[0, 4, 0, 1]	TC	C>U	0.8
chr2	130556075	5	[0, 1, 0, 4]	TC	C>U	0.2
chr2	130715386	6	[3, 0, 3, 0]	AG	A>I	0.5
chr2	132309655	263	[209, 0, 54, 0]	AG	A>I	0.21
chr2	132309880	172	[45, 0, 127, 0]	AG	A>I	0.74
chr2	144540438	8	[5, 0, 3, 0]	AG	A>I	0.38
chr2	152284736	8	[7, 0, 1, 0]	AG	A>I	0.12
chr2	153266572	13	[10, 0, 3, 0]	AG	A>I	0.23
chr2	154537930	30	[25, 0, 5, 0]	AG	A>I	0.17
chr2	157558140	87	[65, 0, 22, 0]	AG	A>I	0.25
chr2	157558149	83	[65, 0, 18, 0]	AG	A>I	0.22
chr2	158383625	153	[129, 0, 24, 0]	AG	A>I	0.16
chr2	163047724	7	[6, 0, 1, 0]	AG	A>I	0.14
chr2	163467539	11	[6, 0, 5, 0]	AG	A>I	0.45
chr2	163468425	17	[15, 0, 2, 0]	AG	A>I	0.12
chr2	165111749	10	[8, 0, 2, 0]	AG	A>I	0.2
chr2	167475546	17	[15, 0, 2, 0]	AG	A>I	0.12
chr2	170071501	6	[5, 0, 1, 0]	AG	A>I	0.17
chr3	32512075	6	[5, 0, 1, 0]	AG	A>I	0.17
chr3	32555945	8	[7, 0, 1, 0]	AG	A>I	0.12
chr3	32555954	7	[6, 0, 1, 0]	AG	A>I	0.14
chr3	36093626	8	[5, 0, 3, 0]	AG	A>I	0.38
chr3	36093631	8	[7, 0, 1, 0]	AG	A>I	0.12
chr3	40793189	25	[21, 0, 4, 0]	AG	A>I	0.16
chr3	40793194	26	[17, 0, 9, 0]	AG	A>I	0.35
chr3	40794262	34	[29, 0, 5, 0]	AG	A>I	0.15
chr3	80692286	598	[255, 0, 343, 0]	AG	A>I	0.57
chr3	80706543	20	[17, 0, 3, 0]	AG	A>I	0.15
chr3	80706648	17	[12, 0, 5, 0]	AG	A>I	0.29
chr3	80706649	17	[7, 0, 10, 0]	AG	A>I	0.59
chr3	80706650	18	[15, 0, 3, 0]	AG	A>I	0.17
chr3	80706852	8	[1, 0, 7, 0]	AG	A>I	0.88
chr3	80706912	291	[1, 0, 290, 0]	AG	A>I	1
chr3	87921457	5	[4, 0, 1, 0]	AG	A>I	0.2
chr3	88352181	5	[3, 0, 2, 0]	AG	A>I	0.4
chr3	89401121	7	[6, 0, 1, 0]	AG	A>I	0.14
chr3	89401133	8	[6, 0, 2, 0]	AG	A>I	0.25
chr3	95187516	7	[6, 0, 1, 0]	AG	A>I	0.14
chr3	96632460	20	[4, 1, 15, 0]	AG AC	A>I	0.79
chr3	103066090	42	[38, 0, 4, 0]	AG	A>I	0.1
chr3	115942591	6	[5, 0, 0, 1]	AT	unknown	0.17
chr3	116677502	5	[4, 0, 1, 0]	AG	A>I	0.2
chr3	116744673	15	[13, 0, 2, 0]	AG	A>I	0.13
chr3	116744681	14	[8, 0, 6, 0]	AG	A>I	0.43
chr3	116744704	17	[14, 0, 3, 0]	AG	A>I	0.18
chr3	135406870	52	[47, 0, 5, 0]	AG	A>I	0.1
chr3	138559086	21	[18, 0, 3, 0]	AG	A>I	0.14
chr3	138559163	21	[19, 0, 2, 0]	AG	A>I	0.1
chr3	138567806	6	[5, 0, 1, 0]	AG	A>I	0.17
chr4	21834548	13	[9, 0, 4, 0]	AG	A>I	0.31
chr4	21834568	9	[8, 0, 1, 0]	AG	A>I	0.11
chr4	21911309	21	[18, 0, 3, 0]	AG	A>I	0.14
chr4	21911667	8	[2, 0, 6, 0]	AG	A>I	0.75
chr4	21911675	8	[5, 0, 3, 0]	AG	A>I	0.38
chr4	33019420	65	[54, 0, 11, 0]	AG	A>I	0.17
chr4	33020417	65	[39, 1, 25, 0]	AG AC	A>I	0.39
chr4	42921481	5	[0, 0, 5, 0]	AG	A>I	1
chr4	42921509	5	[3, 0, 2, 0]	AG	A>I	0.4
chr4	42924042	5	[2, 0, 3, 0]	AG	A>I	0.6
chr4	44916231	11	[8, 0, 3, 0]	AG	A>I	0.27
chr4	45377142	8	[7, 0, 1, 0]	AG	A>I	0.12
chr4	45405114	5	[4, 0, 1, 0]	AG	A>I	0.2
chr4	58944650	5	[2, 0, 3, 0]	AG	A>I	0.6
chr4	107904131	8	[7, 0, 1, 0]	AG	A>I	0.12
chr4	108230620	78	[66, 0, 12, 0]	AG	A>I	0.15
chr4	116539226	5	[4, 0, 1, 0]	AG	A>I	0.2
chr4	118626079	15	[11, 0, 4, 0]	AG	A>I	0.27
chr4	118626080	16	[14, 0, 2, 0]	AG	A>I	0.12
chr4	118626125	19	[16, 0, 3, 0]	AG	A>I	0.16
chr4	118626126	19	[17, 0, 2, 0]	AG	A>I	0.11
chr4	118626143	16	[6, 0, 10, 0]	AG	A>I	0.62
chr4	118626808	9	[2, 0, 7, 0]	AG	A>I	0.78
chr4	118626823	15	[10, 0, 5, 0]	AG	A>I	0.33
chr4	118626875	17	[14, 0, 3, 0]	AG	A>I	0.18
chr4	119223527	9	[0, 1, 0, 8]	TC	C>U	0.11
chr4	124943285	11	[9, 0, 2, 0]	AG	A>I	0.18
chr4	124943300	8	[7, 0, 1, 0]	AG	A>I	0.12
chr4	124943361	10	[8, 0, 2, 0]	AG	A>I	0.2
chr4	124944301	5	[3, 0, 2, 0]	AG	A>I	0.4
chr4	124944373	6	[5, 0, 1, 0]	AG	A>I	0.17
chr4	124944376	7	[5, 0, 2, 0]	AG	A>I	0.29
chr4	126089151	11	[8, 0, 3, 0]	AG	A>I	0.27
chr4	126089196	16	[14, 0, 2, 0]	AG	A>I	0.12
chr4	126091272	9	[8, 0, 1, 0]	AG	A>I	0.11
chr4	126091283	10	[8, 0, 1, 1]	AT AG	A>I	0.11
chr4	126091285	10	[8, 0, 2, 0]	AG	A>I	0.2
chr4	126091577	5	[3, 0, 2, 0]	AG	A>I	0.4
chr4	126091581	7	[5, 0, 2, 0]	AG	A>I	0.29
chr4	126091599	9	[6, 0, 3, 0]	AG	A>I	0.33
chr4	132107629	11	[0, 5, 0, 6]	TC	C>U	0.45
chr4	132109883	9	[0, 2, 0, 7]	TC	C>U	0.22
chr4	132109894	7	[0, 2, 0, 5]	TC	C>U	0.29
chr4	138260030	63	[56, 0, 7, 0]	AG	A>I	0.11
chr4	138260043	60	[51, 1, 8, 0]	AG AC	A>I	0.14
chr4	140951582	15	[12, 0, 3, 0]	AG	A>I	0.2
chr4	149118129	17	[14, 0, 3, 0]	AG	A>I	0.18
chr4	149118754	18	[14, 0, 4, 0]	AG	A>I	0.22
chr4	149468178	5	[3, 0, 2, 0]	AG	A>I	0.4
chr4	155621897	20	[15, 1, 4, 0]	AG AC	A>I	0.21
chr4	155621903	17	[13, 0, 4, 0]	AG	A>I	0.24
chr4	155621904	16	[14, 0, 2, 0]	AG	A>I	0.12
chr4	155621916	23	[18, 0, 5, 0]	AG	A>I	0.22
chr4	155716478	7	[6, 0, 1, 0]	AG	A>I	0.14
chr4	155716481	7	[5, 0, 2, 0]	AG	A>I	0.29
chr4	156010666	80	[53, 0, 27, 0]	AG	A>I	0.34
chr5	24161732	16	[10, 0, 6, 0]	AG	A>I	0.38
chr5	24161749	12	[4, 0, 8, 0]	AG	A>I	0.67
chr5	24161770	11	[8, 0, 3, 0]	AG	A>I	0.27
chr5	24444806	8	[5, 0, 3, 0]	AG	A>I	0.38
chr5	24444823	7	[6, 0, 1, 0]	AG	A>I	0.14
chr5	31053455	5	[2, 0, 3, 0]	AG	A>I	0.6
chr5	31173480	10	[5, 0, 5, 0]	AG	A>I	0.5
chr5	32992598	9	[7, 0, 2, 0]	AG	A>I	0.22
chr5	33416556	6	[5, 0, 1, 0]	AG	A>I	0.17
chr5	34490261	5	[4, 0, 1, 0]	AG	A>I	0.2
chr5	36957098	7	[2, 0, 5, 0]	AG	A>I	0.71
chr5	36957388	6	[5, 0, 1, 0]	AG	A>I	0.17
chr5	37235015	5	[2, 0, 3, 0]	AG	A>I	0.6
chr5	65448045	53	[46, 0, 7, 0]	AG	A>I	0.13
chr5	65448046	53	[41, 0, 12, 0]	AG	A>I	0.23
chr5	73310773	19	[15, 0, 4, 0]	AG	A>I	0.21
chr5	73310778	24	[19, 0, 5, 0]	AG	A>I	0.21
chr5	73312444	36	[32, 0, 4, 0]	AG	A>I	0.11
chr5	77407731	7	[0, 0, 7, 0]	AG	A>I	1
chr5	104504977	9	[8, 0, 1, 0]	AG	A>I	0.11
chr5	108077477	5	[4, 0, 1, 0]	AG	A>I	0.2
chr5	108077485	5	[4, 0, 1, 0]	AG	A>I	0.2
chr5	108077486	5	[4, 1, 0, 0]	AC	A>I	0.2
chr5	110130133	8	[6, 0, 2, 0]	AG	A>I	0.25
chr5	110660890	7	[6, 0, 1, 0]	AG	A>I	0.14
chr5	113088015	37	[33, 0, 4, 0]	AG	A>I	0.11
chr5	114911579	6	[5, 0, 1, 0]	AG	A>I	0.17
chr5	115299260	9	[5, 1, 3, 0]	AG AC	A>I	0.38
chr5	123248666	38	[33, 0, 5, 0]	AG	A>I	0.13
chr5	125456605	50	[13, 0, 37, 0]	AG	A>I	0.74
chr5	125456623	52	[46, 0, 6, 0]	AG	A>I	0.12
chr5	125456906	30	[24, 0, 6, 0]	AG	A>I	0.2
chr5	125457477	53	[39, 0, 14, 0]	AG	A>I	0.26
chr5	129718757	16	[6, 0, 10, 0]	AG	A>I	0.62
chr5	129720759	10	[4, 0, 6, 0]	AG	A>I	0.6
chr5	129721453	6	[5, 0, 1, 0]	AG	A>I	0.17
chr5	129985466	40	[35, 0, 5, 0]	AG	A>I	0.12
chr5	134592750	5	[4, 0, 1, 0]	AG	A>I	0.2
chr5	135408855	8	[7, 0, 1, 0]	AG	A>I	0.12
chr5	135408861	8	[7, 0, 1, 0]	AG	A>I	0.12
chr5	136913099	82	[73, 0, 9, 0]	AG	A>I	0.11
chr5	139341281	10	[9, 0, 1, 0]	AG	A>I	0.1
chr5	142669235	79	[56, 0, 23, 0]	AG	A>I	0.29
chr5	142669236	76	[67, 0, 9, 0]	AG	A>I	0.12
chr5	142669249	73	[66, 0, 7, 0]	AG	A>I	0.1
chr5	142669292	62	[53, 0, 9, 0]	AG	A>I	0.15
chr5	142870075	17	[15, 0, 2, 0]	AG	A>I	0.12
chr5	142870076	16	[9, 0, 7, 0]	AG	A>I	0.44
chr5	142871005	12	[10, 0, 2, 0]	AG	A>I	0.17
chr5	143903408	15	[13, 0, 2, 0]	AG	A>I	0.13
chr6	6812560	6	[0, 2, 0, 4]	TC	C>U	0.33
chr6	8238685	7	[6, 0, 1, 0]	AG	A>I	0.14
chr6	31515665	14	[12, 0, 2, 0]	AG	A>I	0.14
chr6	31515667	13	[10, 0, 3, 0]	AG	A>I	0.23
chr6	31515747	11	[6, 0, 5, 0]	AG	A>I	0.45
chr6	47869459	7	[6, 0, 1, 0]	AG	A>I	0.14
chr6	47871415	7	[4, 0, 3, 0]	AG	A>I	0.43
chr6	47871718	10	[9, 0, 1, 0]	AG	A>I	0.1
chr6	47871725	9	[3, 0, 6, 0]	AG	A>I	0.67
chr6	47871742	10	[9, 0, 1, 0]	AG	A>I	0.1
chr6	49259846	8	[4, 0, 4, 0]	AG	A>I	0.5
chr6	65710605	6	[4, 0, 2, 0]	AG	A>I	0.33
chr6	65710608	6	[3, 0, 1, 2]	AT AG	A>I	0.4
chr6	65710666	8	[7, 0, 1, 0]	AG	A>I	0.12
chr6	72607990	9	[0, 2, 0, 7]	TC	C>U	0.22
chr6	83728732	6	[0, 2, 0, 4]	TC	C>U	0.33
chr6	85955371	9	[8, 0, 1, 0]	AG	A>I	0.11
chr6	86416056	6	[5, 0, 1, 0]	AG	A>I	0.17
chr6	86416063	6	[5, 0, 1, 0]	AG	A>I	0.17
chr6	113618368	6	[4, 0, 2, 0]	AG	A>I	0.33
chr6	113724988	5	[4, 0, 1, 0]	AG	A>I	0.2
chr6	120516619	7	[6, 0, 1, 0]	AG	A>I	0.14
chr6	124740302	6	[3, 0, 3, 0]	AG	A>I	0.5
chr6	125194664	5	[2, 0, 3, 0]	AG	A>I	0.6
chr6	126642158	69	[49, 0, 20, 0]	AG	A>I	0.29
chr6	128403633	5	[0, 1, 0, 4]	TC	C>U	0.2
chr6	149150904	5	[4, 0, 1, 0]	AG	A>I	0.2
chr7	6354925	6	[5, 0, 1, 0]	AG	A>I	0.17
chr7	6354929	6	[4, 0, 2, 0]	AG	A>I	0.33
chr7	6429573	13	[11, 0, 2, 0]	AG	A>I	0.15
chr7	6429592	12	[8, 0, 4, 0]	AG	A>I	0.33
chr7	6964949	6	[4, 0, 2, 0]	AG	A>I	0.33
chr7	6965002	7	[6, 0, 1, 0]	AG	A>I	0.14
chr7	6965014	8	[4, 0, 4, 0]	AG	A>I	0.5
chr7	16744929	6	[5, 0, 1, 0]	AG	A>I	0.17
chr7	16885347	10	[3, 0, 7, 0]	AG	A>I	0.7
chr7	19139808	7	[0, 1, 0, 6]	TC	C>U	0.14
chr7	19140389	17	[15, 0, 2, 0]	AG	A>I	0.12
chr7	27524978	19	[0, 3, 0, 16]	TC	C>U	0.16
chr7	27528168	78	[0, 8, 0, 70]	TC	C>U	0.1
chr7	27581888	24	[21, 0, 3, 0]	AG	A>I	0.12
chr7	28196357	8	[6, 0, 2, 0]	AG	A>I	0.25
chr7	28196381	14	[4, 0, 10, 0]	AG	A>I	0.71
chr7	28196404	16	[13, 0, 3, 0]	AG	A>I	0.19
chr7	30618016	5	[4, 0, 1, 0]	AG	A>I	0.2
chr7	30747841	6	[4, 0, 2, 0]	AG	A>I	0.33
chr7	35391298	9	[8, 0, 1, 0]	AG	A>I	0.11
chr7	55977620	63	[0, 10, 0, 53]	TC	C>U	0.16
chr7	79924459	6	[0, 3, 0, 3]	TC	C>U	0.5
chr7	79924460	6	[0, 2, 0, 4]	TC	C>U	0.33
chr7	79924468	5	[0, 1, 0, 4]	TC	C>U	0.2
chr7	79924494	5	[0, 1, 0, 4]	TC	C>U	0.2
chr7	81530604	8	[7, 0, 1, 0]	AG	A>I	0.12
chr7	81530615	8	[6, 0, 2, 0]	AG	A>I	0.25
chr7	99320098	10	[0, 1, 9, 0]	GC	unknown	0.1
chr7	101790250	7	[4, 0, 3, 0]	AG	A>I	0.43
chr7	104339306	6	[0, 1, 0, 5]	TC	C>U	0.17
chr7	110143893	7	[4, 0, 3, 0]	AG	A>I	0.43
chr7	110143909	7	[5, 0, 2, 0]	AG	A>I	0.29
chr7	110143914	6	[4, 0, 2, 0]	AG	A>I	0.33
chr7	110145205	5	[2, 0, 3, 0]	AG	A>I	0.6
chr7	122094370	5	[4, 0, 1, 0]	AG	A>I	0.2
chr7	122094371	5	[4, 0, 1, 0]	AG	A>I	0.2
chr7	126970792	17	[6, 0, 11, 0]	AG	A>I	0.65
chr7	126970813	20	[16, 0, 4, 0]	AG	A>I	0.2
chr7	126970877	15	[4, 0, 11, 0]	AG	A>I	0.73
chr7	126971183	22	[4, 0, 18, 0]	AG	A>I	0.82
chr7	126971269	19	[17, 0, 2, 0]	AG	A>I	0.11
chr7	126971281	20	[5, 0, 15, 0]	AG	A>I	0.75
chr7	126971282	21	[19, 0, 2, 0]	AG	A>I	0.1
chr7	140105792	9	[8, 0, 1, 0]	AG	A>I	0.11
chr7	140105799	9	[7, 0, 2, 0]	AG	A>I	0.22
chr7	140105804	10	[9, 0, 1, 0]	AG	A>I	0.1
chr7	140810149	9	[8, 0, 1, 0]	AG	A>I	0.11
chr7	140810193	6	[5, 0, 1, 0]	AG	A>I	0.17
chr7	141171359	6	[4, 0, 2, 0]	AG	A>I	0.33
chr7	142653273	117	[102, 0, 15, 0]	AG	A>I	0.13
chr8	22635222	6	[4, 0, 2, 0]	AG	A>I	0.33
chr8	25814414	6	[0, 3, 0, 3]	TC	C>U	0.5
chr8	25814415	7	[0, 1, 0, 6]	TC	C>U	0.14
chr8	69313848	9	[8, 0, 1, 0]	AG	A>I	0.11
chr8	70014054	7	[0, 3, 0, 4]	TC	C>U	0.43
chr8	70265182	8	[7, 0, 1, 0]	AG	A>I	0.12
chr8	70395182	6	[2, 0, 4, 0]	AG	A>I	0.67
chr8	70395185	5	[3, 0, 2, 0]	AG	A>I	0.4
chr8	72223582	29	[13, 0, 16, 0]	AG	A>I	0.55
chr8	72478715	13	[0, 5, 0, 8]	TC	C>U	0.38
chr8	72478718	14	[0, 2, 0, 12]	TC	C>U	0.14
chr8	72478764	15	[0, 2, 0, 13]	TC	C>U	0.13
chr8	72478776	10	[0, 1, 0, 9]	TC	C>U	0.1
chr8	72478887	7	[0, 2, 0, 5]	TC	C>U	0.29
chr8	72480343	8	[0, 2, 0, 6]	TC	C>U	0.25
chr8	72480346	10	[0, 2, 0, 8]	TC	C>U	0.2
chr8	72482670	53	[46, 0, 7, 0]	AG	A>I	0.13
chr8	72550375	12	[8, 0, 4, 0]	AG	A>I	0.33
chr8	84255526	8	[5, 0, 3, 0]	AG	A>I	0.38
chr8	84255544	7	[6, 0, 1, 0]	AG	A>I	0.14
chr8	84836723	5	[4, 0, 1, 0]	AG	A>I	0.2
chr8	84836727	5	[3, 0, 2, 0]	AG	A>I	0.4
chr8	84956731	7	[6, 0, 1, 0]	AG	A>I	0.14
chr8	94818982	8	[0, 1, 0, 7]	TC	C>U	0.12
chr8	94818983	8	[7, 0, 0, 1]	AT	unknown	0.12
chr8	107018216	7	[3, 0, 4, 0]	AG	A>I	0.57
chr8	110090585	13	[0, 5, 0, 8]	TC	C>U	0.38
chr8	110972577	20	[16, 0, 4, 0]	AG	A>I	0.2
chr8	110974412	8	[7, 0, 1, 0]	AG	A>I	0.12
chr8	110974585	17	[15, 0, 2, 0]	AG	A>I	0.12
chr8	111953505	31	[25, 0, 6, 0]	AG	A>I	0.19
chr8	123464824	11	[8, 0, 3, 0]	AG	A>I	0.27
chr8	123465095	6	[4, 0, 2, 0]	AG	A>I	0.33
chr8	123465096	5	[4, 0, 1, 0]	AG	A>I	0.2
chr8	123467373	9	[8, 0, 1, 0]	AG	A>I	0.11
chr8	124378340	5	[3, 0, 2, 0]	AG	A>I	0.4
chr8	124893879	14	[4, 0, 10, 0]	AG	A>I	0.71
chr8	124894184	24	[6, 0, 18, 0]	AG	A>I	0.75
chr8	124894190	26	[11, 0, 15, 0]	AG	A>I	0.58
chr9	3387716	15	[13, 0, 2, 0]	AG	A>I	0.13
chr9	3387771	9	[8, 0, 1, 0]	AG	A>I	0.11
chr9	4456006	21	[8, 0, 13, 0]	AG	A>I	0.62
chr9	7213039	10	[8, 0, 2, 0]	AG	A>I	0.2
chr9	7213040	10	[9, 0, 1, 0]	AG	A>I	0.1
chr9	7213043	9	[5, 0, 4, 0]	AG	A>I	0.44
chr9	7213172	14	[12, 0, 2, 0]	AG	A>I	0.14
chr9	20601561	15	[13, 0, 2, 0]	AG	A>I	0.13
chr9	20601618	8	[6, 0, 2, 0]	AG	A>I	0.25
chr9	20601624	7	[6, 0, 1, 0]	AG	A>I	0.14
chr9	21493454	5	[4, 0, 0, 1]	AT	A>I	0.2
chr9	21683994	5	[3, 0, 2, 0]	AG	A>I	0.4
chr9	64713643	28	[0, 6, 0, 22]	TC	C>U	0.21
chr9	64999119	7	[6, 0, 1, 0]	AG	A>I	0.14
chr9	78169392	10	[8, 0, 2, 0]	AG	A>I	0.2
chr9	89954877	12	[10, 0, 2, 0]	AG	A>I	0.17
chr9	96057240	18	[15, 0, 3, 0]	AG	A>I	0.17
chr9	122859941	5	[3, 0, 2, 0]	AG	A>I	0.4
chrX	20100233	30	[0, 5, 0, 25]	TC	C>U	0.17
chrX	41654252	109	[11, 0, 98, 0]	AG	A>I	0.9
chrX	56587643	41	[32, 0, 9, 0]	AG	A>I	0.22
chrX	61188099	13	[8, 0, 5, 0]	AG	A>I	0.38
chrX	70344650	10	[9, 0, 1, 0]	AG	A>I	0.1
chrX	72445292	40	[4, 0, 36, 0]	AG	A>I	0.9
chrX	74226649	5	[3, 0, 2, 0]	AG	A>I	0.4
chrX	74226650	5	[1, 0, 4, 0]	AG	A>I	0.8
chrX	74226862	8	[6, 0, 2, 0]	AG	A>I	0.25
chrX	93764215	25	[0, 6, 0, 19]	TC	C>U	0.24
chrX	101210700	5	[4, 0, 1, 0]	AG	A>I	0.2
chrX	103576552	6	[3, 0, 3, 0]	AG	A>I	0.5
chrX	103576553	6	[2, 0, 4, 0]	AG	A>I	0.67
chrX	103579779	5	[4, 0, 1, 0]	AG	A>I	0.2
chrX	103582512	7	[6, 0, 1, 0]	AG	A>I	0.14
chrX	103582515	7	[2, 0, 5, 0]	AG	A>I	0.71
chrX	103583931	5	[3, 0, 2, 0]	AG	A>I	0.4
chrX	103586506	7	[6, 0, 1, 0]	AG	A>I	0.14
chrX	103586507	7	[6, 0, 1, 0]	AG	A>I	0.14
chrX	107787094	46	[40, 0, 6, 0]	AG	A>I	0.13
chrX	134588630	5	[4, 0, 1, 0]	AG	A>I	0.2
chrX	134588656	7	[5, 0, 2, 0]	AG	A>I	0.29
chrX	134589313	8	[6, 0, 2, 0]	AG	A>I	0.25
chrX	134589385	6	[5, 0, 1, 0]	AG	A>I	0.17
chrX	147169686	29	[12, 0, 17, 0]	AG	A>I	0.59
chrX	147169688	29	[15, 0, 14, 0]	AG	A>I	0.48
chrX	147169698	28	[15, 0, 13, 0]	AG	A>I	0.46
chrX	147195693	45	[40, 0, 5, 0]	AG	A>I	0.11
chrX	150985454	102	[91, 0, 11, 0]	AG	A>I	0.11
chrX	150985523	148	[129, 0, 18, 1]	AG AT	A>I	0.12
chrX	150985529	154	[113, 0, 41, 0]	AG	A>I	0.27
chrX	162937659	6	[4, 0, 2, 0]	AG	A>I	0.33
chrX	163978032	5	[4, 0, 1, 0]	AG	A>I	0.2
