# Supplementary material for: De-regulation of gene expression and alternative splicing affects distinct cellular pathways in the aging hippocampus
Source: Front Cell Neurosci. 2014 Nov 13;8:373. doi: 10.3389/fncel.2014.00373 (PMC4230043; doi:10.3389/fncel.2014.00373)
Supplement: Supplementary file 11 [file Table8.XLSX]

## Sheet: Diff RNA editing with aging
3M vs. 24M	Gene symbol	Chromosome	Position	Average editing frequency 3M [%]	Average editing frequency 24M [%]	p-value
	Ankrd28	chr14	31700626	0.194	0.0266667	0.00267028
	Gnl3l	chrX	150985462	0.05	0.0166667	0.00597278
	Igf2	chr7	142653729	0.014	0.0333333	0.0161874
	Sdf4	chr4	156010666	0.272	0.443333	0.0182484
	Kcna1	chr6	126642158	0.256	0.116667	0.0225109
	Nt5dc3	chr10	86837264	0.01	0.025	0.0238564
	Smim14	chr5	65448046	0.33	0.24	0.0295521
	Ankrd28	chr14	31701475	0.022	0.113333	0.0356826
	Son	chr16	91656089	0.418	0.308333	0.0428515
	2610002M06Rik	chrX	107787094	0.078	0.175	0.043326
	Vkorc1l1	chr5	129984998	0.042	0.135	0.0463367
	Igf2	chr7	142653273	0.146	0.326667	0.0467674
	Nipa1	chr7	55977620	0.124	0.0533333	0.0496167
	Tmem63b	chr17	45662949	0.642	0.731667	0.0499972
3M vs. >28M	Gene symbol	Chromosome	Position	Average editing frequency 3M [%]	Average editing frequency >29M [%]	p-value
	Tra2a	chr6	49258630	0	0.0966667	0.00129708
	Jmjd4	chr11	59458375	0.213333	0.0466667	0.00211065
	Mar2	chr17	33689891	0.356667	0.52	0.00271968
	Slc35e2	chr4	155621897	0.216667	0.03	0.00371168
	Bri3bp	chr5	125456605	0.72	0.61	0.00382392
	Rbm41	chrX	139943564	0.146667	0	0.00532813
	Flnb	chr14	7936041	0.01	0.0733333	0.00621361
	Taok1	chr11	77536054	0.14	0.266667	0.00686742
	Grik5	chr7	25010643	0.0366667	0.183333	0.00900635
	AU022252	chr4	119223471	0.02	0.19	0.0109033
	Nol10	chr12	17429859	0.256667	0.0566667	0.0119125
	Cadps	chr14	12411582	0.186667	0.246667	0.012009
	Rpa1	chr11	75300578	0.563333	0.726667	0.0133385
	Fbxl17	chr17	63052542	0.246667	0.363333	0.0142172
	Bri3bp	chr5	125457477	0.286667	0.126667	0.017641
	Atl3	chr19	7538115	0.11	0.286667	0.0183805
	Ankrd28	chr14	31700663	0.03	0.15	0.0202435
	Slc7a2	chr8	40917799	0.0266667	0.2	0.0231712
	Gla	chrX	134588546	0.03	0.12	0.0232457
	Jmjd4	chr11	59456246	0.04	0.216667	0.0233077
	Ankrd28	chr14	31700662	0.213333	0.0566667	0.0239539
	Grik5	chr7	25010650	0.0233333	0.123333	0.0251815
	Esrra	chr19	6918415	0.173333	0.396667	0.0257124
	Tmem63b	chr17	45662949	0.106667	0.41	0.0273758
	Trove2	chr1	143755383	0.133333	0.303333	0.0305466
	Kidins220	chr12	25060270	0.296667	0.416667	0.0322824
	Zfp397	chr18	23960405	0.0133333	0.06	0.0325325
	Gla	chrX	134588642	0.0366667	0.21	0.0330791
	Parg	chr14	32296625	0.11	0.196667	0.0336507
	Gla	chrX	134588545	0.02	0.0866667	0.0341094
	Pisd-ps1	chr11	3126053	0.54	0.75	0.036748
	Ston2	chr12	91638662	0.08	0.15	0.0387391
	Mdc1	chr17	35857734	0.253333	0.5	0.0392201
	Oscp1	chr4	126089157	0.0466667	0.213333	0.0393519
	9930104L06Rik	chr4	124943291	0.0733333	0.24	0.040415
	Ncl	chr1	86345916	0.153333	0.273333	0.0420013
	Dffa	chr4	149118153	0	0.0533333	0.0453001
	Ovca2	chr11	75176345	0.0866667	0.02	0.0460622
	Ncor1	chr11	62323401	0.546667	0.776667	0.0478639
	Fnbp1	chr2	31030932	0.156667	0.05	0.0484852
	Htr2c	chrX	147169698	0.393333	0.543333	0.0492727
